# Supplementary material for: Co-expression network modeling identifies key long non-coding RNA and mRNA modules in altering molecular phenotype to develop stress-induced depression in rats
Source: Transl Psychiatry. 2019 Apr 3;9:125. doi: 10.1038/s41398-019-0448-z (PMC6447569; doi:10.1038/s41398-019-0448-z)
Supplement: Supplementary file 2 — Supplementary Table 1 [file 41398_2019_448_MOESM2_ESM.xls]

## Sheet: ST1
Supplementary Table 1: mRNA based intramodular relationship showing gene set enrichment for various gene ontology functions
Module: lng									Module: ltg									Module: ntg
Module	Gene ontology	GO.ID	Term	Annotated	Significant	Expected	Classic Fisher		Module	Gene ontology	GO.ID	Term	Annotated	Significant	Expected	Classic Fisher		Module	Gene ontology	GO.ID	Term	Annotated	Significant	Expected	Classic Fisher
blue	BP	GO:0007186	G-protein coupled receptor signaling pat...	2443	38	17.91	3.1e-06		blue	BP	GO:0007186	G-protein coupled receptor signaling pat...	2443	47	20.73	2.4e-08		blue	BP	GO:0007186	G-protein coupled receptor signaling pat...	2443	18	5.92	5.4e-06
		GO:0044700	single organism signaling	6565	71	48.13	2.7e-05				GO:0042221	response to chemical	5247	70	44.52	7.1e-06				GO:0050911	detection of chemical stimulus involved ...	1475	13	3.58	2.9e-05
		GO:0007154	cell communication	6699	72	49.11	2.8e-05				GO:0009593	detection of chemical stimulus	1548	30	13.14	1.4e-05				GO:0007608	sensory perception of smell	1512	13	3.67	3.7e-05
		GO:0023052	signaling	6576	71	48.21	2.9e-05				GO:0050907	detection of chemical stimulus involved ...	1513	29	12.84	2.5e-05				GO:0050907	detection of chemical stimulus involved ...	1513	13	3.67	3.7e-05
		GO:0009593	detection of chemical stimulus	1548	26	11.35	4.8e-05				GO:0007600	sensory perception	1965	34	16.67	3.6e-05				GO:0009593	detection of chemical stimulus	1548	13	3.75	4.7e-05
		GO:0051606	detection of stimulus	1671	27	12.25	6.5e-05				GO:0050906	detection of stimulus involved in sensor...	1574	29	13.36	5.1e-05				GO:0050906	detection of stimulus involved in sensor...	1574	13	3.82	5.6e-05
		GO:0007165	signal transduction	6204	67	45.48	6.6e-05				GO:0051606	detection of stimulus	1671	30	14.18	5.9e-05				GO:0007606	sensory perception of chemical stimulus	1595	13	3.87	6.5e-05
		GO:0050896	response to stimulus	9068	88	66.48	7.2e-05				GO:0007606	sensory perception of chemical stimulus	1595	29	13.53	6.4e-05				GO:0051606	detection of stimulus	1671	13	4.05	0.0001
		GO:0007606	sensory perception of chemical stimulus	1595	26	11.69	7.9e-05				GO:0050896	response to stimulus	9068	100	76.95	7.6e-05				GO:0007165	signal transduction	6204	27	15.04	0.00016
		GO:0042221	response to chemical	5247	59	38.47	8.7e-05				GO:0003008	system process	2947	43	25.01	0.00016				GO:0044700	single organism signaling	6565	27	15.92	0.00047
		GO:0050907	detection of chemical stimulus involved ...	1513	25	11.09	9e-05				GO:0071294	cellular response to zinc ion	14	3	0.12	0.0002				GO:0023052	signaling	6576	27	15.94	0.00048
		GO:0050911	detection of chemical stimulus involved ...	1475	24	10.81	0.00016				GO:0055065	metal ion homeostasis	545	14	4.62	0.00023				GO:0007600	sensory perception	1965	13	4.76	0.00053
		GO:0007600	sensory perception	1965	29	14.41	0.00017				GO:0007165	signal transduction	6204	73	52.64	0.00038				GO:1900004	negative regulation of serine-type endop...	15	2	0.04	0.00059
		GO:0050906	detection of stimulus involved in sensor...	1574	25	11.54	0.00017				GO:0048252	lauric acid metabolic process	4	2	0.03	0.00042				GO:1902572	negative regulation of serine-type pepti...	15	2	0.04	0.00059
		GO:0042542	response to hydrogen peroxide	164	7	1.2	0.00021				GO:0006952	defense response	1268	23	10.76	0.00043				GO:0007154	cell communication	6699	27	16.24	0.00068
		GO:0007608	sensory perception of smell	1512	24	11.08	0.00024				GO:0014070	response to organic cyclic compound	1268	23	10.76	0.00043				GO:1900003	regulation of serine-type endopeptidase ...	17	2	0.04	0.00076
		GO:0017143	insecticide metabolic process	4	2	0.03	0.00032				GO:0050877	neurological system process	2340	35	19.86	0.00049				GO:1902571	regulation of serine-type peptidase acti...	17	2	0.04	0.00076
		GO:0003008	system process	2947	37	21.6	0.00047				GO:0051046	regulation of secretion	735	16	6.24	0.00051				GO:0050877	neurological system process	2340	14	5.67	0.00084
		GO:0000302	response to reactive oxygen species	252	8	1.85	0.00054				GO:0006955	immune response	1133	21	9.61	0.00059				GO:0003008	system process	2947	16	7.14	0.00091
		GO:0051384	response to glucocorticoid	261	8	1.91	0.00068				GO:0046903	secretion	1056	20	8.96	0.00061				GO:0044699	single-organism process	13986	41	33.91	0.00136
	MF	GO:0004930	G-protein coupled receptor activity	1931	34	14.84	2.4e-06			MF	GO:0038023	signaling receptor activity	2533	49	22.36	3.1e-08			MF	GO:0004930	G-protein coupled receptor activity	1931	17	5.22	5.2e-06
		GO:0004872	receptor activity	2723	42	20.93	3.3e-06				GO:0004888	transmembrane signaling receptor activit...	2436	47	21.51	7.4e-08				GO:0004888	transmembrane signaling receptor activit...	2436	19	6.58	6.8e-06
		GO:0060089	molecular transducer activity	2723	42	20.93	3.3e-06				GO:0004872	receptor activity	2723	50	24.04	1.2e-07				GO:0099600	transmembrane receptor activity	2478	19	6.7	8.8e-06
		GO:0038023	signaling receptor activity	2533	39	19.47	9.2e-06				GO:0060089	molecular transducer activity	2723	50	24.04	1.2e-07				GO:0038023	signaling receptor activity	2533	19	6.85	1.2e-05
		GO:0099600	transmembrane receptor activity	2478	38	19.05	1.4e-05				GO:0099600	transmembrane receptor activity	2478	47	21.88	1.3e-07				GO:0004872	receptor activity	2723	19	7.36	3.5e-05
		GO:0004888	transmembrane signaling receptor activit...	2436	37	18.73	2.3e-05				GO:0004930	G-protein coupled receptor activity	1931	40	17.05	1.6e-07				GO:0060089	molecular transducer activity	2723	19	7.36	3.5e-05
		GO:0004871	signal transducer activity	2775	39	21.33	7.6e-05				GO:0004871	signal transducer activity	2775	49	24.5	5.5e-07				GO:0004871	signal transducer activity	2775	19	7.5	4.5e-05
		GO:0004984	olfactory receptor activity	1475	24	11.34	0.00033				GO:0047961	glycine N-acyltransferase activity	4	3	0.04	2.7e-06				GO:0004984	olfactory receptor activity	1475	13	3.99	9.6e-05
		GO:0061134	peptidase regulator activity	230	8	1.77	0.0004				GO:0022824	transmitter-gated ion channel activity	8	3	0.07	3.7e-05				GO:0005549	odorant binding	368	6	0.99	0.00044
		GO:0046966	thyroid hormone receptor binding	25	3	0.19	0.0009				GO:0022835	transmitter-gated channel activity	8	3	0.07	3.7e-05				GO:0001594	trace-amine receptor activity	18	2	0.05	0.00106
		GO:0030414	peptidase inhibitor activity	203	7	1.56	0.00098				GO:0005152	interleukin-1 receptor antagonist activi...	2	2	0.02	7.7e-05				GO:0004397	histidine ammonia-lyase activity	1	1	0	0.0027
		GO:0004857	enzyme inhibitor activity	375	9	2.88	0.00246				GO:0033038	bitter taste receptor activity	13	3	0.11	0.00018				GO:0008465	glycerate dehydrogenase activity	1	1	0	0.0027
		GO:0016805	dipeptidase activity	12	2	0.09	0.00368				GO:0005230	extracellular ligand-gated ion channel a...	70	5	0.62	0.00038				GO:0016618	hydroxypyruvate reductase activity	1	1	0	0.0027
		GO:0004866	endopeptidase inhibitor activity	192	6	1.48	0.00369				GO:0030594	neurotransmitter receptor activity	42	4	0.37	0.0005				GO:0030267	glyoxylate reductase (NADP) activity	1	1	0	0.0027
		GO:0061135	endopeptidase regulator activity	199	6	1.53	0.00439				GO:0016933	extracellular-glycine-gated ion channel ...	5	2	0.04	0.00076				GO:0070009	serine-type aminopeptidase activity	2	1	0.01	0.0054
		GO:0003885	D-arabinono-1,4-lactone oxidase activity	1	1	0.01	0.00769				GO:0016934	extracellular-glycine-gated chloride cha...	5	2	0.04	0.00076				GO:0008107	galactoside 2-alpha-L-fucosyltransferase...	3	1	0.01	0.00809
		GO:0008108	UDP-glucose:hexose-1-phosphate uridylylt...	1	1	0.01	0.00769				GO:0005231	excitatory extracellular ligand-gated io...	51	4	0.45	0.00106				GO:0015265	urea channel activity	3	1	0.01	0.00809
		GO:0008117	sphinganine-1-phosphate aldolase activit...	1	1	0.01	0.00769				GO:0004984	olfactory receptor activity	1475	25	13.02	0.00113				GO:0016015	morphogen activity	3	1	0.01	0.00809
		GO:0008147	structural constituent of bone	1	1	0.01	0.00769				GO:0019966	interleukin-1 binding	6	2	0.05	0.00113				GO:0031127	alpha-(1,2)-fucosyltransferase activity	3	1	0.01	0.00809
		GO:0015361	low-affinity sodium:dicarboxylate sympor...	1	1	0.01	0.00769				GO:0008527	taste receptor activity	24	3	0.21	0.00119				GO:0008227	G-protein coupled amine receptor activit...	52	2	0.14	0.00869
	CC	GO:0031224	intrinsic component of membrane	6590	65	46.47	0.00056			CC	GO:0031224	intrinsic component of membrane	6590	84	58.35	2.6e-05			CC	GO:0016021	integral component of membrane	6503	28	16.35	0.0004
		GO:0016021	integral component of membrane	6503	64	45.85	0.0007				GO:0044425	membrane part	7646	93	67.7	4.2e-05				GO:0031224	intrinsic component of membrane	6590	28	16.57	0.00052
		GO:0071944	cell periphery	5281	53	37.24	0.00191				GO:0016021	integral component of membrane	6503	81	57.58	0.00011				GO:0005886	plasma membrane	5156	23	12.96	0.0014
		GO:0005886	plasma membrane	5156	52	36.36	0.00195				GO:0005886	plasma membrane	5156	67	45.66	0.0002				GO:0071944	cell periphery	5281	23	13.28	0.00199
		GO:0044425	membrane part	7646	70	53.91	0.00279				GO:0071944	cell periphery	5281	67	46.76	0.00043				GO:0002944	cyclin K-CDK12 complex	2	1	0.01	0.00502
		GO:0030061	mitochondrial crista	12	2	0.08	0.00311				GO:0031226	intrinsic component of plasma membrane	1063	19	9.41	0.00277				GO:0044425	membrane part	7646	28	19.22	0.00698
		GO:0019031	viral envelope	1	1	0.01	0.00705				GO:0034707	chloride channel complex	44	3	0.39	0.00692				GO:0033553	rDNA heterochromatin	5	1	0.01	0.01251
		GO:0036338	viral membrane	1	1	0.01	0.00705				GO:0005887	integral component of plasma membrane	997	17	8.83	0.0073				GO:0005677	chromatin silencing complex	9	1	0.02	0.02241
		GO:0034686	integrin alphav-beta8 complex	2	1	0.01	0.01405				GO:0033011	perinuclear theca	1	1	0.01	0.00885				GO:0005923	bicellular tight junction	113	2	0.28	0.0328
		GO:0097149	centralspindlin complex	3	1	0.02	0.02101				GO:0033150	cytoskeletal calyx	1	1	0.01	0.00885				GO:0070160	occluding junction	116	2	0.29	0.03441
		GO:0005615	extracellular space	1306	16	9.21	0.02141				GO:0005865	striated muscle thin filament	18	2	0.16	0.01086				GO:0002199	zona pellucida receptor complex	14	1	0.04	0.03464
		GO:0016020	membrane	9780	80	68.96	0.03038				GO:0005615	extracellular space	1306	20	11.56	0.01157				GO:0019908	nuclear cyclin-dependent protein kinase ...	14	1	0.04	0.03464
		GO:0005576	extracellular region	4061	38	28.63	0.03268				GO:0044459	plasma membrane part	2139	29	18.94	0.01269				GO:0043296	apical junction complex	129	2	0.32	0.04173
		GO:0031226	intrinsic component of plasma membrane	1063	13	7.5	0.03713				GO:0036379	myofilament	20	2	0.18	0.01334				GO:0005892	acetylcholine-gated channel complex	17	1	0.04	0.04191
		GO:0005887	integral component of plasma membrane	997	12	7.03	0.04904				GO:0016020	membrane	9780	101	86.6	0.01354				GO:0032809	neuronal cell body membrane	29	1	0.07	0.07046
		GO:0009986	cell surface	796	10	5.61	0.05502				GO:0030315	T-tubule	59	3	0.52	0.01543				GO:0016020	membrane	9780	30	24.59	0.07216
		GO:0005861	troponin complex	8	1	0.06	0.05505				GO:0000802	transverse filament	3	1	0.03	0.02633				GO:0044298	cell body membrane	30	1	0.08	0.0728
		GO:0005869	dynactin complex	8	1	0.06	0.05505				GO:0045211	postsynaptic membrane	195	5	1.73	0.02989				GO:0000307	cyclin-dependent protein kinase holoenzy...	33	1	0.08	0.07979
		GO:0005883	neurofilament	10	1	0.07	0.06833				GO:0000444	MIS12/MIND type complex	4	1	0.04	0.03495				GO:0005911	cell-cell junction	406	3	1.02	0.08185
		GO:0070852	cell body fiber	11	1	0.08	0.0749				GO:0001651	dense fibrillar component	4	1	0.04	0.03495				GO:0032580	Golgi cisterna membrane	53	1	0.13	0.12508
Brown	BP	GO:0007186	G-protein coupled receptor signaling pat...	2443	38	17.91	3.1e-06		Brown	BP	GO:0060564	negative regulation of APC-Cdc20 complex...	3	2	0.02	0.0002		Brown	BP	GO:0032781	positive regulation of ATPase activity	37	2	0.02	0.00016
		GO:0044700	single organism signaling	6565	71	48.13	2.7e-05				GO:0044703	multi-organism reproductive process	973	18	7.92	0.00093				GO:0043462	regulation of ATPase activity	55	2	0.03	0.00035
		GO:0007154	cell communication	6699	72	49.11	2.8e-05				GO:1901976	regulation of cell cycle checkpoint	27	3	0.22	0.00134				GO:0003065	positive regulation of heart rate by epi...	1	1	0	0.00052
		GO:0023052	signaling	6576	71	48.21	2.9e-05				GO:0001302	replicative cell aging	7	2	0.06	0.00134				GO:1903577	cellular response to L-arginine	1	1	0	0.00052
		GO:0009593	detection of chemical stimulus	1548	26	11.35	4.8e-05				GO:0019953	sexual reproduction	765	15	6.23	0.00144				GO:1904753	negative regulation of vascular associat...	2	1	0	0.00104
		GO:0051606	detection of stimulus	1671	27	12.25	6.5e-05				GO:0051704	multi-organism process	2028	29	16.51	0.00169				GO:1903576	response to L-arginine	3	1	0	0.00156
		GO:0007165	signal transduction	6204	67	45.48	6.6e-05				GO:0070561	vitamin D receptor signaling pathway	8	2	0.07	0.00178				GO:1902261	positive regulation of delayed rectifier...	4	1	0	0.00208
		GO:0050896	response to stimulus	9068	88	66.48	7.2e-05				GO:0048232	male gamete generation	478	11	3.89	0.00185				GO:1903818	positive regulation of voltage-gated pot...	4	1	0	0.00208
		GO:0007606	sensory perception of chemical stimulus	1595	26	11.69	7.9e-05				GO:0007186	G-protein coupled receptor signaling pat...	2443	33	19.88	0.002				GO:1904706	negative regulation of vascular smooth m...	4	1	0	0.00208
		GO:0042221	response to chemical	5247	59	38.47	8.7e-05				GO:0048821	erythrocyte development	31	3	0.25	0.00201				GO:0001996	positive regulation of heart rate by epi...	5	1	0	0.0026
		GO:0050907	detection of chemical stimulus involved ...	1513	25	11.09	9e-05				GO:0021879	forebrain neuron differentiation	67	4	0.55	0.00217				GO:0003062	regulation of heart rate by chemical sig...	5	1	0	0.0026
		GO:0050911	detection of chemical stimulus involved ...	1475	24	10.81	0.00016				GO:0021884	forebrain neuron development	37	3	0.3	0.00335				GO:0036476	neuron death in response to hydrogen per...	5	1	0	0.0026
		GO:0007600	sensory perception	1965	29	14.41	0.00017				GO:0021872	forebrain generation of neurons	76	4	0.62	0.00343				GO:1903207	regulation of hydrogen peroxide-induced ...	5	1	0	0.0026
		GO:0050906	detection of stimulus involved in sensor...	1574	25	11.54	0.00017				GO:0021860	pyramidal neuron development	11	2	0.09	0.00345				GO:1903208	negative regulation of hydrogen peroxide...	5	1	0	0.0026
		GO:0042542	response to hydrogen peroxide	164	7	1.2	0.00021				GO:0090231	regulation of spindle checkpoint	11	2	0.09	0.00345				GO:1904738	vascular associated smooth muscle cell m...	5	1	0	0.0026
		GO:0007608	sensory perception of smell	1512	24	11.08	0.00024				GO:0090266	regulation of mitotic cell cycle spindle...	11	2	0.09	0.00345				GO:1904752	regulation of vascular associated smooth...	5	1	0	0.0026
		GO:0017143	insecticide metabolic process	4	2	0.03	0.00032				GO:1903504	regulation of mitotic spindle checkpoint	11	2	0.09	0.00345				GO:0034614	cellular response to reactive oxygen spe...	157	2	0.08	0.00282
		GO:0003008	system process	2947	37	21.6	0.00047				GO:0019532	oxalate transport	12	2	0.1	0.00412				GO:0003321	positive regulation of blood pressure by...	8	1	0	0.00415
		GO:0000302	response to reactive oxygen species	252	8	1.85	0.00054				GO:0021859	pyramidal neuron differentiation	12	2	0.1	0.00412				GO:0001993	regulation of systemic arterial blood pr...	9	1	0	0.00467
		GO:0051384	response to glucocorticoid	261	8	1.91	0.00068				GO:0031145	anaphase-promoting complex-dependent pro...	12	2	0.1	0.00412				GO:0030049	muscle filament sliding	9	1	0	0.00467
	MF	GO:0004930	G-protein coupled receptor activity	1931	34	14.84	2.4e-06			MF	GO:0004930	G-protein coupled receptor activity	1931	29	15.54	0.00063			MF	GO:0019838	growth factor binding	129	2	0.08	0.0026
		GO:0004872	receptor activity	2723	42	20.93	3.3e-06				GO:0030375	thyroid hormone receptor coactivator act...	5	2	0.04	0.00063				GO:0015129	lactate transmembrane transporter activi...	11	1	0.01	0.0066
		GO:0060089	molecular transducer activity	2723	42	20.93	3.3e-06				GO:0004872	receptor activity	2723	37	21.91	0.00067				GO:0016208	AMP binding	12	1	0.01	0.0072
		GO:0038023	signaling receptor activity	2533	39	19.47	9.2e-06				GO:0060089	molecular transducer activity	2723	37	21.91	0.00067				GO:0001671	ATPase activator activity	14	1	0.01	0.0084
		GO:0099600	transmembrane receptor activity	2478	38	19.05	1.4e-05				GO:0010861	thyroid hormone receptor activator activ...	6	2	0.05	0.00094				GO:0034237	protein kinase A regulatory subunit bind...	17	1	0.01	0.0102
		GO:0004888	transmembrane signaling receptor activit...	2436	37	18.73	2.3e-05				GO:0046966	thyroid hormone receptor binding	25	3	0.2	0.00103				GO:0060590	ATPase regulator activity	23	1	0.01	0.0137
		GO:0004871	signal transducer activity	2775	39	21.33	7.6e-05				GO:0004888	transmembrane signaling receptor activit...	2436	32	19.6	0.00296				GO:0017134	fibroblast growth factor binding	24	1	0.01	0.0143
		GO:0004984	olfactory receptor activity	1475	24	11.34	0.00033				GO:0019531	oxalate transmembrane transporter activi...	11	2	0.09	0.00337				GO:0008028	monocarboxylic acid transmembrane transp...	41	1	0.02	0.0244
		GO:0061134	peptidase regulator activity	230	8	1.77	0.0004				GO:0099600	transmembrane receptor activity	2478	32	19.94	0.00387				GO:0051018	protein kinase A binding	44	1	0.03	0.0261
		GO:0046966	thyroid hormone receptor binding	25	3	0.19	0.0009				GO:0008271	secondary active sulfate transmembrane t...	13	2	0.1	0.00473				GO:1901618	organic hydroxy compound transmembrane t...	53	1	0.03	0.0314
		GO:0030414	peptidase inhibitor activity	203	7	1.56	0.00098				GO:0004252	serine-type endopeptidase activity	197	6	1.59	0.00522				GO:0032947	protein complex scaffold	60	1	0.04	0.0355
		GO:0004857	enzyme inhibitor activity	375	9	2.88	0.00246				GO:0038023	signaling receptor activity	2533	32	20.38	0.00541				GO:0051087	chaperone binding	78	1	0.05	0.0459
		GO:0016805	dipeptidase activity	12	2	0.09	0.00368				GO:0015116	sulfate transmembrane transporter activi...	14	2	0.11	0.00549				GO:0001104	RNA polymerase II transcription cofactor...	89	1	0.05	0.0522
		GO:0004866	endopeptidase inhibitor activity	192	6	1.48	0.00369				GO:0015106	bicarbonate transmembrane transporter ac...	15	2	0.12	0.0063				GO:0047485	protein N-terminus binding	119	1	0.07	0.0692
		GO:0061135	endopeptidase regulator activity	199	6	1.53	0.00439				GO:0004871	signal transducer activity	2775	34	22.33	0.00654				GO:0051015	actin filament binding	120	1	0.07	0.0698
		GO:0003885	D-arabinono-1,4-lactone oxidase activity	1	1	0.01	0.00769				GO:0004984	olfactory receptor activity	1475	21	11.87	0.00715				GO:0001076	transcription factor activity, RNA polym...	131	1	0.08	0.076
		GO:0008108	UDP-glucose:hexose-1-phosphate uridylylt...	1	1	0.01	0.00769				GO:0010844	recombination hotspot binding	1	1	0.01	0.00805				GO:0046943	carboxylic acid transmembrane transporte...	134	1	0.08	0.0776
		GO:0008117	sphinganine-1-phosphate aldolase activit...	1	1	0.01	0.00769				GO:0038048	dynorphin receptor activity	1	1	0.01	0.00805				GO:0005342	organic acid transmembrane transporter a...	137	1	0.08	0.0793
		GO:0008147	structural constituent of bone	1	1	0.01	0.00769				GO:0042131	thiamine phosphate phosphatase activity	1	1	0.01	0.00805				GO:0052689	carboxylic ester hydrolase activity	139	1	0.08	0.0804
		GO:0015361	low-affinity sodium:dicarboxylate sympor...	1	1	0.01	0.00769				GO:0051786	all-trans-retinol 13,14-reductase activi...	1	1	0.01	0.00805				GO:0008514	organic anion transmembrane transporter ...	167	1	0.1	0.0959
	CC	GO:0031224	intrinsic component of membrane	6590	65	46.47	0.00056			CC	GO:0016021	integral component of membrane	6503	70	52.96	0.0026			CC	GO:0032059	bleb	5	1	0	0.0027
		GO:0016021	integral component of membrane	6503	64	45.85	0.0007				GO:0031224	intrinsic component of membrane	6590	70	53.67	0.0038				GO:0042588	zymogen granule	21	1	0.01	0.0114
		GO:0071944	cell periphery	5281	53	37.24	0.00191				GO:0071944	cell periphery	5281	58	43.01	0.0051				GO:0031941	filamentous actin	26	1	0.01	0.0141
		GO:0005886	plasma membrane	5156	52	36.36	0.00195				GO:0005694	chromosome	854	14	6.96	0.01				GO:0045177	apical part of cell	397	2	0.22	0.0188
		GO:0044425	membrane part	7646	70	53.91	0.00279				GO:0005886	plasma membrane	5156	55	41.99	0.0125				GO:0016592	mediator complex	35	1	0.02	0.019
		GO:0030061	mitochondrial crista	12	2	0.08	0.00311				GO:0030112	glycocalyx	2	1	0.02	0.0162				GO:0012505	endomembrane system	3226	5	1.76	0.0195
		GO:0019031	viral envelope	1	1	0.01	0.00705				GO:0097362	MCM8-MCM9 complex	3	1	0.02	0.0242				GO:0099503	secretory vesicle	446	2	0.24	0.0234
		GO:0036338	viral membrane	1	1	0.01	0.00705				GO:0044425	membrane part	7646	74	62.27	0.0311				GO:0016328	lateral plasma membrane	51	1	0.03	0.0275
		GO:0034686	integrin alphav-beta8 complex	2	1	0.01	0.01405				GO:0097504	Gemini of coiled bodies	4	1	0.03	0.0322				GO:0016529	sarcoplasmic reticulum	58	1	0.03	0.0313
		GO:0097149	centralspindlin complex	3	1	0.02	0.02101				GO:0016592	mediator complex	35	2	0.29	0.0329				GO:0030315	T-tubule	59	1	0.03	0.0318
		GO:0005615	extracellular space	1306	16	9.21	0.02141				GO:0000795	synaptonemal complex	36	2	0.29	0.0346				GO:0005783	endoplasmic reticulum	1344	3	0.73	0.0321
		GO:0016020	membrane	9780	80	68.96	0.03038				GO:0000794	condensed nuclear chromosome	89	3	0.72	0.0362				GO:0031902	late endosome membrane	61	1	0.03	0.0329
		GO:0005576	extracellular region	4061	38	28.63	0.03268				GO:0008622	epsilon DNA polymerase complex	5	1	0.04	0.0401				GO:0001725	stress fiber	64	1	0.03	0.0344
		GO:0031226	intrinsic component of plasma membrane	1063	13	7.5	0.03713				GO:0044326	dendritic spine neck	5	1	0.04	0.0401				GO:0097517	contractile actin filament bundle	64	1	0.03	0.0344
		GO:0005887	integral component of plasma membrane	997	12	7.03	0.04904				GO:0098536	deuterosome	5	1	0.04	0.0401				GO:0032587	ruffle membrane	66	1	0.04	0.0355
		GO:0009986	cell surface	796	10	5.61	0.05502				GO:0030027	lamellipodium	160	4	1.3	0.042				GO:0016528	sarcoplasm	67	1	0.04	0.036
		GO:0005861	troponin complex	8	1	0.06	0.05505				GO:0000798	nuclear cohesin complex	6	1	0.05	0.0479				GO:0032432	actin filament bundle	69	1	0.04	0.0371
		GO:0005869	dynactin complex	8	1	0.06	0.05505				GO:0017059	serine C-palmitoyltransferase complex	6	1	0.05	0.0479				GO:0005788	endoplasmic reticulum lumen	70	1	0.04	0.0376
		GO:0005883	neurofilament	10	1	0.07	0.06833				GO:0031211	endoplasmic reticulum palmitoyltransfera...	6	1	0.05	0.0479				GO:0042641	actomyosin	73	1	0.04	0.0392
		GO:0070852	cell body fiber	11	1	0.08	0.0749				GO:0034991	nuclear meiotic cohesin complex	6	1	0.05	0.0479				GO:0005884	actin filament	87	1	0.05	0.0466
Turquoise	BP	GO:0007186	G-protein coupled receptor signaling pat...	2443	80	29.9	7.4e-18		Green	BP	GO:1900073	regulation of neuromuscular synaptic tra...	1	1	0	0.0021		Turquoise	BP	GO:0007606	sensory perception of chemical stimulus	1595	50	23.29	1.7e-07
		GO:0007606	sensory perception of chemical stimulus	1595	62	19.52	5.6e-17				GO:1900075	positive regulation of neuromuscular syn...	1	1	0	0.0021				GO:0007608	sensory perception of smell	1512	48	22.08	2.1e-07
		GO:0050907	detection of chemical stimulus involved ...	1513	59	18.52	3.5e-16				GO:0050911	detection of chemical stimulus involved ...	1475	9	3.07	0.0026				GO:0050907	detection of chemical stimulus involved ...	1513	48	22.1	2.2e-07
		GO:0007600	sensory perception	1965	68	24.05	4.2e-16				GO:0007186	G-protein coupled receptor signaling pat...	2443	12	5.08	0.0028				GO:0050911	detection of chemical stimulus involved ...	1475	47	21.54	2.6e-07
		GO:0009593	detection of chemical stimulus	1548	59	18.94	1e-15				GO:0007608	sensory perception of smell	1512	9	3.14	0.0031				GO:0050906	detection of stimulus involved in sensor...	1574	49	22.99	2.8e-07
		GO:0050911	detection of chemical stimulus involved ...	1475	57	18.05	2e-15				GO:0050907	detection of chemical stimulus involved ...	1513	9	3.14	0.0031				GO:0009593	detection of chemical stimulus	1548	48	22.61	4.3e-07
		GO:0050906	detection of stimulus involved in sensor...	1574	59	19.26	2.1e-15				GO:0009593	detection of chemical stimulus	1548	9	3.22	0.0036				GO:0007600	sensory perception	1965	56	28.7	6e-07
		GO:0050877	neurological system process	2340	73	28.64	5.6e-15				GO:0050906	detection of stimulus involved in sensor...	1574	9	3.27	0.0041				GO:0051606	detection of stimulus	1671	49	24.4	1.6e-06
		GO:0007608	sensory perception of smell	1512	57	18.5	5.8e-15				GO:0048210	Golgi vesicle fusion to target membrane	2	1	0	0.0042				GO:0050877	neurological system process	2340	61	34.17	3.3e-06
		GO:0051606	detection of stimulus	1671	59	20.45	3.1e-14				GO:0070165	positive regulation of adiponectin secre...	2	1	0	0.0042				GO:0003008	system process	2947	72	43.04	3.5e-06
		GO:0003008	system process	2947	82	36.06	3.6e-14				GO:0072573	tolerance induction to lipopolysaccharid...	2	1	0	0.0042				GO:0007186	G-protein coupled receptor signaling pat...	2443	62	35.68	6.5e-06
		GO:0042221	response to chemical	5247	105	64.21	2.9e-09				GO:0046326	positive regulation of glucose import	47	2	0.1	0.0043				GO:0007165	signal transduction	6204	122	90.6	3e-05
		GO:0032501	multicellular organismal process	7742	133	94.74	8.1e-08				GO:0007606	sensory perception of chemical stimulus	1595	9	3.31	0.0044				GO:0042221	response to chemical	5247	107	76.63	3.1e-05
		GO:0007165	signal transduction	6204	109	75.92	2.1e-06				GO:0010828	positive regulation of glucose transport	55	2	0.11	0.0058				GO:0050896	response to stimulus	9068	164	132.43	3.5e-05
		GO:0044700	single organism signaling	6565	112	80.34	6.3e-06				GO:0051606	detection of stimulus	1671	9	3.47	0.006				GO:0044700	single organism signaling	6565	127	95.88	4e-05
		GO:0023052	signaling	6576	112	80.47	6.8e-06				GO:0003431	growth plate cartilage chondrocyte devel...	3	1	0.01	0.0062				GO:0023052	signaling	6576	127	96.04	4.4e-05
		GO:0007154	cell communication	6699	113	81.98	9.8e-06				GO:0033031	positive regulation of neutrophil apopto...	3	1	0.01	0.0062				GO:0007154	cell communication	6699	127	97.83	0.00012
		GO:0050896	response to stimulus	9068	140	110.97	3.4e-05				GO:0034136	negative regulation of toll-like recepto...	3	1	0.01	0.0062				GO:0045669	positive regulation of osteoblast differ...	65	6	0.95	0.00037
		GO:0051716	cellular response to stimulus	7613	122	93.16	4.3e-05				GO:2000048	negative regulation of cell-cell adhesio...	3	1	0.01	0.0062				GO:0051707	response to other organism	957	28	13.98	0.00037
		GO:0050829	defense response to Gram-negative bacter...	46	5	0.56	0.00024				GO:0050994	regulation of lipid catabolic process	57	2	0.12	0.0062				GO:0043207	response to external biotic stimulus	959	28	14.01	0.00038
	MF	GO:0004930	G-protein coupled receptor activity	1931	69	23.54	2.5e-17			MF	GO:0099600	transmembrane receptor activity	2478	15	5.51	0.00013			MF	GO:0004872	receptor activity	2723	75	40.88	4.5e-08
		GO:0038023	signaling receptor activity	2533	79	30.88	1.2e-16				GO:0004872	receptor activity	2723	15	6.05	0.00039				GO:0060089	molecular transducer activity	2723	75	40.88	4.5e-08
		GO:0004888	transmembrane signaling receptor activit...	2436	77	29.7	1.8e-16				GO:0060089	molecular transducer activity	2723	15	6.05	0.00039				GO:0004984	olfactory receptor activity	1475	47	22.15	5.7e-07
		GO:0099600	transmembrane receptor activity	2478	77	30.21	4.7e-16				GO:0004888	transmembrane signaling receptor activit...	2436	13	5.41	0.00155				GO:0004871	signal transducer activity	2775	72	41.66	1e-06
		GO:0004984	olfactory receptor activity	1475	57	17.98	1.3e-15				GO:0047613	aconitate decarboxylase activity	1	1	0	0.00222				GO:0099600	transmembrane receptor activity	2478	66	37.2	1.4e-06
		GO:0004872	receptor activity	2723	80	33.2	2.3e-15				GO:0070553	nicotinic acid receptor activity	1	1	0	0.00222				GO:0038023	signaling receptor activity	2533	67	38.03	1.4e-06
		GO:0060089	molecular transducer activity	2723	80	33.2	2.3e-15				GO:0098641	cadherin binding involved in cell-cell a...	1	1	0	0.00222				GO:0004888	transmembrane signaling receptor activit...	2436	64	36.57	3.3e-06
		GO:0004871	signal transducer activity	2775	80	33.83	6.8e-15				GO:0038023	signaling receptor activity	2533	13	5.63	0.00222				GO:0004930	G-protein coupled receptor activity	1931	53	28.99	8.8e-06
		GO:0005149	interleukin-1 receptor binding	17	4	0.21	4.5e-05				GO:0004984	olfactory receptor activity	1475	9	3.28	0.00417				GO:0005549	odorant binding	368	14	5.53	0.0014
		GO:0005152	interleukin-1 receptor antagonist activi...	2	2	0.02	0.00015				GO:0004871	signal transducer activity	2775	13	6.17	0.00505				GO:0030375	thyroid hormone receptor coactivator act...	5	2	0.08	0.0022
		GO:0047961	glycine N-acyltransferase activity	4	2	0.05	0.00087				GO:0019976	interleukin-2 binding	3	1	0.01	0.00665				GO:0070330	aromatase activity	39	4	0.59	0.0027
		GO:0070851	growth factor receptor binding	134	7	1.63	0.00129				GO:0047276	N-acetyllactosaminide 3-alpha-galactosyl...	3	1	0.01	0.00665				GO:0004022	alcohol dehydrogenase (NAD) activity	6	2	0.09	0.0032
		GO:0060228	phosphatidylcholine-sterol O-acyltransfe...	5	2	0.06	0.00144				GO:0004930	G-protein coupled receptor activity	1931	10	4.29	0.00786				GO:0010861	thyroid hormone receptor activator activ...	6	2	0.09	0.0032
		GO:0019966	interleukin-1 binding	6	2	0.07	0.00215				GO:0015252	hydrogen ion channel activity	4	1	0.01	0.00886				GO:0046966	thyroid hormone receptor binding	25	3	0.38	0.006
		GO:0048019	receptor antagonist activity	7	2	0.09	0.00298				GO:0004985	opioid receptor activity	5	1	0.01	0.01106				GO:0016712	oxidoreductase activity, acting on paire...	54	4	0.81	0.0087
		GO:0022824	transmitter-gated ion channel activity	8	2	0.1	0.00395				GO:0098632	protein binding involved in cell-cell ad...	6	1	0.01	0.01326				GO:0019531	oxalate transmembrane transporter activi...	11	2	0.17	0.0113
		GO:0022835	transmitter-gated channel activity	8	2	0.1	0.00395				GO:0015280	ligand-gated sodium channel activity	7	1	0.02	0.01545				GO:0000981	RNA polymerase II transcription factor a...	622	17	9.34	0.013
		GO:0030547	receptor inhibitor activity	11	2	0.13	0.00757				GO:0061133	endopeptidase activator activity	7	1	0.02	0.01545				GO:0001965	G-protein alpha-subunit binding	33	3	0.5	0.0131
		GO:0005109	frizzled binding	37	3	0.45	0.01023				GO:0015321	sodium-dependent phosphate transmembrane...	8	1	0.02	0.01764				GO:0016775	phosphotransferase activity, nitrogenous...	12	2	0.18	0.0134
		GO:0017127	cholesterol transporter activity	13	2	0.16	0.01056				GO:0097371	MDM2/MDM4 family protein binding	8	1	0.02	0.01764				GO:0001587	Gq/11-coupled serotonin receptor activit...	1	1	0.02	0.015
	CC	GO:0016021	integral component of membrane	6503	115	78.2	2.5e-07			CC	GO:0008537	proteasome activator complex	5	1	0.01	0.012			CC	GO:0031224	intrinsic component of membrane	6590	132	100.14	5.1e-05
		GO:0031224	intrinsic component of membrane	6590	116	79.25	2.7e-07				GO:0016021	integral component of membrane	6503	23	15.28	0.012				GO:0016021	integral component of membrane	6503	130	98.82	6.9e-05
		GO:0005886	plasma membrane	5156	96	62	6e-07				GO:0031224	intrinsic component of membrane	6590	23	15.49	0.014				GO:0005886	plasma membrane	5156	105	78.35	0.00031
		GO:0071944	cell periphery	5281	97	63.5	9.8e-07				GO:0031932	TORC2 complex	10	1	0.02	0.023				GO:0071944	cell periphery	5281	107	80.25	0.00032
		GO:0044425	membrane part	7646	126	91.94	2.4e-06				GO:0005583	fibrillar collagen trimer	12	1	0.03	0.028				GO:0044425	membrane part	7646	144	116.18	0.00044
		GO:0016020	membrane	9780	139	117.61	0.0021				GO:0098643	banded collagen fibril	12	1	0.03	0.028				GO:0016020	membrane	9780	170	148.61	0.0055
		GO:0005615	extracellular space	1306	27	15.7	0.0041				GO:0038201	TOR complex	13	1	0.03	0.03				GO:0042643	actomyosin, actin portion	1	1	0.02	0.0152
		GO:0005887	integral component of plasma membrane	997	22	11.99	0.0045				GO:0005882	intermediate filament	138	2	0.32	0.042				GO:0098839	postsynaptic density membrane	1	1	0.02	0.0152
		GO:0031226	intrinsic component of plasma membrane	1063	23	12.78	0.0047				GO:0098644	complex of collagen trimers	19	1	0.04	0.044				GO:0000177	cytoplasmic exosome (RNase complex)	13	2	0.2	0.01607
		GO:0042627	chylomicron	11	2	0.13	0.0074				GO:0030670	phagocytic vesicle membrane	20	1	0.05	0.046				GO:0030017	sarcomere	178	7	2.7	0.01927
		GO:0042589	zymogen granule membrane	12	2	0.14	0.0088				GO:0097546	ciliary base	20	1	0.05	0.046				GO:0031672	A band	40	3	0.61	0.02267
		GO:0005889	hydrogen:potassium-exchanging ATPase com...	1	1	0.01	0.012				GO:0045120	pronucleus	21	1	0.05	0.048				GO:0044449	contractile fiber part	190	7	2.89	0.02636
		GO:0016914	follicle-stimulating hormone complex	1	1	0.01	0.012				GO:0005640	nuclear outer membrane	22	1	0.05	0.05				GO:0000178	exosome (RNase complex)	18	2	0.27	0.02999
		GO:0033011	perinuclear theca	1	1	0.01	0.012				GO:0022624	proteasome accessory complex	25	1	0.06	0.057				GO:0043514	interleukin-12 complex	2	1	0.03	0.03016
		GO:0033150	cytoskeletal calyx	1	1	0.01	0.012				GO:0030140	trans-Golgi network transport vesicle	25	1	0.06	0.057				GO:0045025	mitochondrial degradosome	2	1	0.03	0.03016
		GO:0061696	pituitary gonadotropin complex	1	1	0.01	0.012				GO:0030666	endocytic vesicle membrane	32	1	0.08	0.073				GO:0048787	presynaptic active zone membrane	2	1	0.03	0.03016
		GO:0034361	very-low-density lipoprotein particle	17	2	0.2	0.0174				GO:0045111	intermediate filament cytoskeleton	192	2	0.45	0.075				GO:0070743	interleukin-23 complex	2	1	0.03	0.03016
		GO:0034385	triglyceride-rich lipoprotein particle	17	2	0.2	0.0174				GO:0044425	membrane part	7646	23	17.97	0.081				GO:0071144	SMAD2-SMAD3 protein complex	2	1	0.03	0.03016
		GO:0034364	high-density lipoprotein particle	20	2	0.24	0.0237				GO:0055038	recycling endosome membrane	36	1	0.08	0.081				GO:0097512	cardiac myofibril	2	1	0.03	0.03016
		GO:0043514	interleukin-12 complex	2	1	0.02	0.0239				GO:0071944	cell periphery	5281	17	12.41	0.087				GO:0030016	myofibril	204	7	3.1	0.03668
									Turquoise	BP	GO:0007186	G-protein coupled receptor signaling pat...	2443	89	33.84	3.9e-19		Yellow	BP	GO:0060363	cranial suture morphogenesis	11	2	0	3.7e-06
											GO:0050911	detection of chemical stimulus involved ...	1475	59	20.43	4.9e-14				GO:0097094	craniofacial suture morphogenesis	17	2	0	9e-06
											GO:0007608	sensory perception of smell	1512	59	20.95	1.4e-13				GO:0048701	embryonic cranial skeleton morphogenesis	48	2	0.01	7.5e-05
											GO:0050907	detection of chemical stimulus involved ...	1513	59	20.96	1.5e-13				GO:1904888	cranial skeletal system development	59	2	0.02	0.00011
											GO:0050906	detection of stimulus involved in sensor...	1574	60	21.81	2.3e-13				GO:0003151	outflow tract morphogenesis	62	2	0.02	0.00013
											GO:0009593	detection of chemical stimulus	1548	59	21.45	4e-13				GO:0060349	bone morphogenesis	94	2	0.03	0.00029
											GO:0007606	sensory perception of chemical stimulus	1595	60	22.1	4.2e-13				GO:0006127	glycerophosphate shuttle	1	1	0	0.00029
											GO:0051606	detection of stimulus	1671	60	23.15	3e-12				GO:0035602	fibroblast growth factor receptor signal...	1	1	0	0.00029
											GO:0050877	neurological system process	2340	73	32.42	6.3e-12				GO:0035603	fibroblast growth factor receptor signal...	1	1	0	0.00029
											GO:0007600	sensory perception	1965	65	27.22	1.1e-11				GO:0035604	fibroblast growth factor receptor signal...	1	1	0	0.00029
											GO:0007165	signal transduction	6204	137	85.95	1.2e-11				GO:0060365	coronal suture morphogenesis	1	1	0	0.00029
											GO:0003008	system process	2947	80	40.83	4.6e-10				GO:2000800	regulation of endocardial cushion to mes...	1	1	0	0.00029
											GO:0044700	single organism signaling	6565	137	90.95	1e-09				GO:2000802	positive regulation of endocardial cushi...	1	1	0	0.00029
											GO:0023052	signaling	6576	137	91.1	1.2e-09				GO:0030282	bone mineralization	102	2	0.03	0.00034
											GO:0007154	cell communication	6699	137	92.81	4.8e-09				GO:0048704	embryonic skeletal system morphogenesis	102	2	0.03	0.00034
											GO:0051716	cellular response to stimulus	7613	144	105.47	3.5e-07				GO:0001837	epithelial to mesenchymal transition	104	2	0.03	0.00035
											GO:0050896	response to stimulus	9068	163	125.62	5.9e-07				GO:0016202	regulation of striated muscle tissue dev...	125	2	0.04	0.00051
											GO:0042221	response to chemical	5247	104	72.69	1.2e-05				GO:0019362	pyridine nucleotide metabolic process	126	2	0.04	0.00052
											GO:2000451	positive regulation of CD8-positive, alp...	2	2	0.03	0.00019				GO:0046496	nicotinamide nucleotide metabolic proces...	126	2	0.04	0.00052
											GO:2000409	positive regulation of T cell extravasat...	3	2	0.04	0.00057				GO:0048634	regulation of muscle organ development	127	2	0.04	0.00053
										MF	GO:0004930	G-protein coupled receptor activity	1931	80	27.6	1.6e-19			MF	GO:0046983	protein dimerization activity	1246	4	0.37	0.00015
											GO:0099600	transmembrane receptor activity	2478	90	35.42	1.9e-18				GO:0016616	oxidoreductase activity, acting on the C...	112	2	0.03	0.00044
											GO:0004888	transmembrane signaling receptor activit...	2436	88	34.82	8.1e-18				GO:0004368	glycerol-3-phosphate dehydrogenase activ...	2	1	0	0.0006
											GO:0004872	receptor activity	2723	93	38.92	2.4e-17				GO:0016614	oxidoreductase activity, acting on CH-OH...	135	2	0.04	0.00064
											GO:0060089	molecular transducer activity	2723	93	38.92	2.4e-17				GO:0004367	glycerol-3-phosphate dehydrogenase [NAD+...	3	1	0	0.0009
											GO:0038023	signaling receptor activity	2533	89	36.21	2.9e-17				GO:0042803	protein homodimerization activity	773	3	0.23	0.00093
											GO:0004871	signal transducer activity	2775	91	39.66	8.8e-16				GO:0004616	phosphogluconate dehydrogenase (decarbox...	4	1	0	0.0012
											GO:0004984	olfactory receptor activity	1475	59	21.08	1.8e-13				GO:0000166	nucleotide binding	2245	4	0.67	0.00147
											GO:0005549	odorant binding	368	16	5.26	8.3e-05				GO:1901265	nucleoside phosphate binding	2245	4	0.67	0.00147
											GO:0001653	peptide receptor activity	136	8	1.94	0.00076				GO:0005007	fibroblast growth factor-activated recep...	5	1	0	0.0015
											GO:0008528	G-protein coupled peptide receptor activ...	132	7	1.89	0.0029				GO:0016901	oxidoreductase activity, acting on the C...	5	1	0	0.0015
											GO:0016503	pheromone receptor activity	106	6	1.52	0.00416				GO:0036094	small molecule binding	2571	4	0.77	0.00249
											GO:0017046	peptide hormone binding	48	4	0.69	0.00484				GO:1901363	heterocyclic compound binding	5498	5	1.65	0.00392
											GO:0042562	hormone binding	80	5	1.14	0.00576				GO:0042802	identical protein binding	1273	3	0.38	0.00396
											GO:0001621	ADP receptor activity	1	1	0.01	0.01429				GO:0097159	organic cyclic compound binding	5575	5	1.67	0.0042
											GO:0002059	thymine binding	1	1	0.01	0.01429				GO:0017134	fibroblast growth factor binding	24	1	0.01	0.00719
											GO:0004157	dihydropyrimidinase activity	1	1	0.01	0.01429				GO:0043425	bHLH transcription factor binding	31	1	0.01	0.00928
											GO:0004397	histidine ammonia-lyase activity	1	1	0.01	0.01429				GO:0046982	protein heterodimerization activity	540	2	0.16	0.00984
											GO:0008108	UDP-glucose:hexose-1-phosphate uridylylt...	1	1	0.01	0.01429				GO:0070888	E-box binding	33	1	0.01	0.00987
											GO:0008117	sphinganine-1-phosphate aldolase activit...	1	1	0.01	0.01429				GO:0004714	transmembrane receptor protein tyrosine ...	56	1	0.02	0.01671
										CC	GO:0031224	intrinsic component of membrane	6590	134	88.25	1.6e-09			CC	GO:0009331	glycerol-3-phosphate dehydrogenase compl...	3	1	0	0.00082
											GO:0016021	integral component of membrane	6503	131	87.09	6.1e-09				GO:0005871	kinesin complex	53	1	0.01	0.0144
											GO:0044425	membrane part	7646	141	102.39	4.2e-07				GO:0045202	synapse	822	2	0.22	0.01842
											GO:0071944	cell periphery	5281	106	70.72	9.5e-07				GO:1990204	oxidoreductase complex	105	1	0.03	0.02837
											GO:0005886	plasma membrane	5156	103	69.05	2e-06				GO:0043005	neuron projection	1147	2	0.31	0.03458
											GO:0016020	membrane	9780	158	130.97	0.00028				GO:0005875	microtubule associated complex	134	1	0.04	0.03609
											GO:0099503	secretory vesicle	446	13	5.97	0.00732				GO:0043197	dendritic spine	151	1	0.04	0.0406
											GO:0005771	multivesicular body	34	3	0.46	0.01045				GO:0044309	neuron spine	153	1	0.04	0.04113
											GO:0016914	follicle-stimulating hormone complex	1	1	0.01	0.01339				GO:0097458	neuron part	1448	2	0.4	0.05328
											GO:0019031	viral envelope	1	1	0.01	0.01339				GO:0005938	cell cortex	243	1	0.07	0.06468
											GO:0034359	mature chylomicron	1	1	0.01	0.01339				GO:0060076	excitatory synapse	251	1	0.07	0.06675
											GO:0036338	viral membrane	1	1	0.01	0.01339				GO:0099568	cytoplasmic region	272	1	0.07	0.07217
											GO:0061696	pituitary gonadotropin complex	1	1	0.01	0.01339				GO:0030659	cytoplasmic vesicle membrane	278	1	0.08	0.07371
											GO:0030141	secretory granule	315	9	4.22	0.0265				GO:0005739	mitochondrion	1742	2	0.48	0.07458
											GO:0002944	cyclin K-CDK12 complex	2	1	0.03	0.0266				GO:0044433	cytoplasmic vesicle part	292	1	0.08	0.0773
											GO:0097442	CA3 pyramidal cell dendrite	2	1	0.03	0.0266				GO:0012506	vesicle membrane	305	1	0.08	0.08063
											GO:0005732	small nucleolar ribonucleoprotein comple...	21	2	0.28	0.03173				GO:0042995	cell projection	1894	2	0.52	0.08664
											GO:0097441	basilar dendrite	3	1	0.04	0.03964				GO:0005874	microtubule	329	1	0.09	0.08675
											GO:1990452	Parkin-FBXW7-Cul1 ubiquitin ligase compl...	3	1	0.04	0.03964				GO:0031012	extracellular matrix	395	1	0.11	0.1034
											GO:0030672	synaptic vesicle membrane	57	3	0.76	0.0409				GO:0098794	postsynapse	430	1	0.12	0.11213
									Yellow	BP	GO:0033275	actin-myosin filament sliding	10	2	0.03	0.00044
											GO:0009813	flavonoid biosynthetic process	16	2	0.05	0.00115
											GO:0052696	flavonoid glucuronidation	17	2	0.05	0.00131
											GO:0052695	cellular glucuronidation	19	2	0.06	0.00163
											GO:0006063	uronic acid metabolic process	20	2	0.06	0.00181
											GO:0019585	glucuronate metabolic process	20	2	0.06	0.00181
											GO:0009812	flavonoid metabolic process	23	2	0.07	0.0024
											GO:0003065	positive regulation of heart rate by epi...	1	1	0	0.00317
											GO:0051102	DNA ligation involved in DNA recombinati...	1	1	0	0.00317
											GO:0010430	fatty acid omega-oxidation	2	1	0.01	0.00634
											GO:0019049	evasion or tolerance of host defenses by...	2	1	0.01	0.00634
											GO:0032916	positive regulation of transforming grow...	2	1	0.01	0.00634
											GO:0035616	histone H2B conserved C-terminal lysine ...	2	1	0.01	0.00634
											GO:0044413	avoidance of host defenses	2	1	0.01	0.00634
											GO:0044415	evasion or tolerance of host defenses	2	1	0.01	0.00634
											GO:0051832	avoidance of defenses of other organism ...	2	1	0.01	0.00634
											GO:0051834	evasion or tolerance of defenses of othe...	2	1	0.01	0.00634
											GO:0070946	neutrophil mediated killing of gram-posi...	2	1	0.01	0.00634
											GO:1904753	negative regulation of vascular associat...	2	1	0.01	0.00634
											GO:2000312	regulation of kainate selective glutamat...	2	1	0.01	0.00634
										MF	GO:0008465	glycerate dehydrogenase activity	1	1	0	0.0033
											GO:0016618	hydroxypyruvate reductase activity	1	1	0	0.0033
											GO:0030267	glyoxylate reductase (NADP) activity	1	1	0	0.0033
											GO:0061649	ubiquitinated histone binding	1	1	0	0.0033
											GO:0015020	glucuronosyltransferase activity	29	2	0.1	0.0041
											GO:0004024	alcohol dehydrogenase activity, zinc-dep...	2	1	0.01	0.0066
											GO:0004307	ethanolaminephosphotransferase activity	2	1	0.01	0.0066
											GO:0017077	oxidative phosphorylation uncoupler acti...	2	1	0.01	0.0066
											GO:0030618	transforming growth factor beta receptor...	2	1	0.01	0.0066
											GO:0035254	glutamate receptor binding	45	2	0.15	0.0097
											GO:0030160	GKAP/Homer scaffold activity	3	1	0.01	0.0099
											GO:0005160	transforming growth factor beta receptor...	51	2	0.17	0.0123
											GO:0035276	ethanol binding	4	1	0.01	0.0131
											GO:0004031	aldehyde oxidase activity	5	1	0.02	0.0164
											GO:0004111	creatine kinase activity	5	1	0.02	0.0164
											GO:0016623	oxidoreductase activity, acting on the a...	5	1	0.02	0.0164
											GO:0031849	olfactory receptor binding	5	1	0.02	0.0164
											GO:0004022	alcohol dehydrogenase (NAD) activity	6	1	0.02	0.0197
											GO:0005072	transforming growth factor beta receptor...	6	1	0.02	0.0197
											GO:0017169	CDP-alcohol phosphatidyltransferase acti...	6	1	0.02	0.0197
										CC	GO:0098858	actin-based cell projection	181	4	0.57	0.0026
											GO:0030175	filopodium	89	3	0.28	0.0028
											GO:0042643	actomyosin, actin portion	1	1	0	0.0032
											GO:0032807	DNA ligase IV complex	2	1	0.01	0.0063
											GO:0071144	SMAD2-SMAD3 protein complex	2	1	0.01	0.0063
											GO:0098794	postsynapse	430	5	1.36	0.0116
											GO:0005958	DNA-dependent protein kinase-DNA ligase ...	4	1	0.01	0.0126
											GO:0032059	bleb	5	1	0.02	0.0158
											GO:0071141	SMAD protein complex	5	1	0.02	0.0158
											GO:0005886	plasma membrane	5156	24	16.35	0.0209
											GO:0016272	prefoldin complex	7	1	0.02	0.022
											GO:0032983	kainate selective glutamate receptor com...	7	1	0.02	0.022
											GO:0042641	actomyosin	73	2	0.23	0.0225
											GO:0016020	membrane	9780	39	31.01	0.0231
											GO:0045211	postsynaptic membrane	195	3	0.62	0.024
											GO:0070419	nonhomologous end joining complex	8	1	0.03	0.0251
											GO:0030016	myofibril	204	3	0.65	0.0269
											GO:0071944	cell periphery	5281	24	16.74	0.0277
											GO:0043292	contractile fiber	213	3	0.68	0.0301
											GO:0005884	actin filament	87	2	0.28	0.0311
