# Supplementary material for: Co-expression network modeling identifies key long non-coding RNA and mRNA modules in altering molecular phenotype to develop stress-induced depression in rats
Source: Transl Psychiatry. 2019 Apr 3;9:125. doi: 10.1038/s41398-019-0448-z (PMC6447569; doi:10.1038/s41398-019-0448-z)
Supplement: Supplementary file 3 — Supplementary Table 2 [file 41398_2019_448_MOESM3_ESM.xls]

## Sheet: ST2
Supplementary Table 2: mRNA based intramodular relationship showing gene set enrichment for various gene ontology functions
lng pathway
Module	Category	Term	Gene Count	% in pathway	P-Value	Benjamini
Blue	KEGG_PATHWAY	Olfactory transduction	21	13.5	0.0018	0.11
	KEGG_PATHWAY	ECM-receptor interaction	5	3.2	0.01	0.28
Brown	KEGG_PATHWAY	Olfactory transduction	3	18.8	0.082	0.16
Turquoise	KEGG_PATHWAY	Olfactory transduction	48	20	2.7e-11	1.9e-09
	KEGG_PATHWAY	Neuroactive ligand-receptor interaction	10	4.2	0.051	0.85
ltg pathway
Module	Category	Term	Gene Count	% in pathway	P-Value	Benjamini
Blue	KEGG_PATHWAY	Neuroactive ligand-receptor interaction	10	5.7	0.0037	0.22
	KEGG_PATHWAY	Olfactory transduction	21	12.1	0.0091	0.26
Brown	KEGG_PATHWAY	Olfactory transduction	19	11.5	0.0085	0.46
	KEGG_PATHWAY	Viral myocarditis	4	2.4	0.061	0.9
Turquoise	KEGG_PATHWAY	Olfactory transduction	44	15.4	4.3e-08	3.6e-06
	KEGG_PATHWAY	Neuroactive ligand-receptor interaction	11	3.9	0.031	0.73
yellow	KEGG_PATHWAY	Drug metabolism	3	4.5	0.011	0.39
	KEGG_PATHWAY	Retinol metabolism	3	4.5	0.018	0.35
	KEGG_PATHWAY	Metabolism of xenobiotics by cytochrome P450	3	4.5	0.019	0.25
	KEGG_PATHWAY	Drug metabolism	3	4.5	0.027	0.27
	KEGG_PATHWAY	Cardiac muscle contraction	3	4.5	0.031	0.25
	KEGG_PATHWAY	Pentose and glucuronate interconversions	2	3	0.052	0.34
	KEGG_PATHWAY	Ascorbate and aldarate metabolism	2	3	0.059	0.33
Green	KEGG_PATHWAY	Olfactory transduction	9	17.3	0.00097	0.018
Ntg pathway
Module	Category	Term	Gene Count	% in pathway	P-Value	Benjamini
Blue	KEGG_PATHWAY	Olfactory transduction	7	13.2	0.08	0.8
Turquoise	KEGG_PATHWAY	Olfactory transduction	40	12.9	9.2e-06	0.00099
	KEGG_PATHWAY	Cardiac muscle contraction	7	2.3	0.0047	0.22
	KEGG_PATHWAY	Drug metabolism	4	1.3	0.059	0.88
	KEGG_PATHWAY	Hypertrophic cardiomyopathy (HCM)	5	1.6	0.089	0.92
