# Supplementary material for: Co-expression network modeling identifies key long non-coding RNA and mRNA modules in altering molecular phenotype to develop stress-induced depression in rats
Source: Transl Psychiatry. 2019 Apr 3;9:125. doi: 10.1038/s41398-019-0448-z (PMC6447569; doi:10.1038/s41398-019-0448-z)
Supplement: Supplementary file 4 — Supplementary Table 3 [file 41398_2019_448_MOESM4_ESM.xlsx]

## Sheet: ST3
Supplementary Table 3: mRNA based intramodular relationship showing enrichment of various hub genes
LTG (LH vs TC mRNA)
Gene Name	Module	Reference Gene	Chromosome	Fold Change	P-value	Regulation
Expi	turquoise	NM_133537	chr10	1.64471	0.00378411	up
Rnf29	turquoise	NM_001012218	chr2	1.83023	0.00193009	up
Tas2r116	turquoise	NM_001166679	chr4	1.9839	0.000922476	up
Sigmar1	green	NM_030996	chr5	1.45416	0.00206551	down
Lpal2	green	NM_001109578	chr4	1.5611	0.0361656	down
NTG (NLH vs TC mRNA)
Gene Name	Module	Reference gene	Chromosome	Fold Change	P-value	regulation
Myl3	turquoise	NM_012606	chr8	2.07894	0.00658371	down
LNG (LH vs NLH mRNA)
Gene Name	Module	Reference gene	Chromosome	Fold Change	P-value	regulation
Inexa	blue	NM_019128	chr1	1.52537	0.00522346	up
Olr8	blue	NM_001000113	chr1	1.32602	0.00543301	up
Sgpl1	blue	NM_173116	chr20	1.49002	0.00203803	up
Fadd	turquoise	NM_152937	chr1	1.6251	0.0193097	up
