# Supplementary material for: Co-expression network modeling identifies key long non-coding RNA and mRNA modules in altering molecular phenotype to develop stress-induced depression in rats
Source: Transl Psychiatry. 2019 Apr 3;9:125. doi: 10.1038/s41398-019-0448-z (PMC6447569; doi:10.1038/s41398-019-0448-z)
Supplement: Supplementary file 5 — Supplementary Table 4 [file 41398_2019_448_MOESM5_ESM.xls]

## Sheet: ST4
Supplementary Table 4: lncRNA based intramodular relationship showing gene set enrichment for various gene ontology functions
Module: lnc									Module: ltc									Module: ntc
Module	Gene ontology	GO.ID	Term	Annotated	Significant	Expected	Classic Fisher		Module		GO.ID	Term	Annotated	Significant	Expected	Classic Fisher		Module		GO.ID	Term	Annotated	Significant	Expected	classicFisher
blue	BP	GO:0007186	G-protein coupled receptor signaling pat...	2443	17	6.06	3.5e-05		blue	BP	GO:0007186	G-protein coupled receptor signaling pat...	2443	21	9.17	0.00015		blue	BP	GO:0006256	UDP catabolic process	1	1	0	0.0023
		GO:0032845	negative regulation of homeostatic proce...	194	5	0.48	0.00011				GO:0071377	cellular response to glucagon stimulus	10	2	0.04	0.00061				GO:0009140	pyrimidine nucleoside diphosphate catabo...	1	1	0	0.0023
		GO:0061179	negative regulation of insulin secretion...	10	2	0.02	0.00027				GO:0007165	signal transduction	6204	36	23.28	0.00097				GO:0009195	pyrimidine ribonucleoside diphosphate ca...	1	1	0	0.0023
		GO:2000107	negative regulation of leukocyte apoptot...	61	3	0.15	0.00046				GO:0071404	cellular response to low-density lipopro...	13	2	0.05	0.00105				GO:0009222	pyrimidine ribonucleotide catabolic proc...	1	1	0	0.0023
		GO:0007165	signal transduction	6204	26	15.4	0.00085				GO:0071402	cellular response to lipoprotein particl...	16	2	0.06	0.00161				GO:0007186	G-protein coupled receptor signaling pat...	2443	13	5.64	0.0025
		GO:0048535	lymph node development	20	2	0.05	0.00111				GO:0055098	response to low-density lipoprotein part...	17	2	0.06	0.00182				GO:0050891	multicellular organismal water homeostas...	43	2	0.1	0.0044
		GO:0007606	sensory perception of chemical stimulus	1595	11	3.96	0.0014				GO:0003008	system process	2947	21	11.06	0.00188				GO:0009193	pyrimidine ribonucleoside diphosphate me...	2	1	0	0.0046
		GO:0002691	regulation of cellular extravasation	23	2	0.06	0.00147				GO:0007606	sensory perception of chemical stimulus	1595	14	5.98	0.00204				GO:0010070	zygote asymmetric cell division	2	1	0	0.0046
		GO:0090023	positive regulation of neutrophil chemot...	25	2	0.06	0.00174				GO:2001236	regulation of extrinsic apoptotic signal...	156	4	0.59	0.0028				GO:0010430	fatty acid omega-oxidation	2	1	0	0.0046
		GO:2000406	positive regulation of T cell migration	25	2	0.06	0.00174				GO:0044700	single organism signaling	6565	36	24.63	0.00307				GO:0046048	UDP metabolic process	2	1	0	0.0046
		GO:2000106	regulation of leukocyte apoptotic proces...	98	3	0.24	0.00184				GO:0023052	signaling	6576	36	24.67	0.00317				GO:0030104	water homeostasis	50	2	0.12	0.0059
		GO:0071624	positive regulation of granulocyte chemo...	28	2	0.07	0.00218				GO:1902042	negative regulation of extrinsic apoptot...	23	2	0.09	0.00333				GO:1903035	negative regulation of response to wound...	165	3	0.38	0.0065
		GO:2000404	regulation of T cell migration	28	2	0.07	0.00218				GO:0033762	response to glucagon	24	2	0.09	0.00363				GO:0031296	B cell costimulation	3	1	0.01	0.0069
		GO:0044700	single organism signaling	6565	26	16.3	0.00221				GO:0055094	response to lipoprotein particle	24	2	0.09	0.00363				GO:0070373	negative regulation of ERK1 and ERK2 cas...	59	2	0.14	0.0082
		GO:0023052	signaling	6576	26	16.32	0.00227				GO:0050907	detection of chemical stimulus involved ...	1513	13	5.68	0.00364				GO:0050878	regulation of body fluid levels	352	4	0.81	0.0086
		GO:0007600	sensory perception	1965	12	4.88	0.00233				GO:0001988	positive regulation of heart rate involv...	1	1	0	0.00375				GO:0006244	pyrimidine nucleotide catabolic process	4	1	0.01	0.0092
		GO:0018979	trichloroethylene metabolic process	1	1	0	0.00248				GO:0002404	antigen sampling in mucosal-associated l...	1	1	0	0.00375				GO:0009138	pyrimidine nucleoside diphosphate metabo...	4	1	0.01	0.0092
		GO:0031632	positive regulation of synaptic vesicle ...	1	1	0	0.00248				GO:0002406	antigen sampling by M cells in mucosal-a...	1	1	0	0.00375				GO:0031914	negative regulation of synaptic plastici...	4	1	0.01	0.0092
		GO:2000287	positive regulation of myotome developme...	1	1	0	0.00248				GO:0002412	antigen transcytosis by M cells in mucos...	1	1	0	0.00375				GO:0051919	positive regulation of fibrinolysis	4	1	0.01	0.0092
		GO:2000290	regulation of myotome development	1	1	0	0.00248				GO:0007499	ectoderm and mesoderm interaction	1	1	0	0.00375				GO:0002636	positive regulation of germinal center f...	5	1	0.01	0.0115
	MF	GO:0004930	G-protein coupled receptor activity	1931	15	5.57	0.00023			MF	GO:0004888	transmembrane signaling receptor activit...	2436	21	8.63	5.1e-05			MF	GO:0004930	G-protein coupled receptor activity	1931	12	4.52	0.0011
		GO:0016805	dipeptidase activity	12	2	0.03	0.00053				GO:0099600	transmembrane receptor activity	2478	21	8.78	6.6e-05				GO:0015055	secretin receptor activity	1	1	0	0.0023
		GO:0004888	transmembrane signaling receptor activit...	2436	16	7.02	0.0009				GO:0004872	receptor activity	2723	22	9.65	8.5e-05				GO:0004888	transmembrane signaling receptor activit...	2436	13	5.71	0.0027
		GO:0099600	transmembrane receptor activity	2478	16	7.14	0.00108				GO:0060089	molecular transducer activity	2723	22	9.65	8.5e-05				GO:0004871	signal transducer activity	2775	14	6.5	0.0029
		GO:0038023	signaling receptor activity	2533	16	7.3	0.00138				GO:0038023	signaling receptor activity	2533	21	8.98	9.1e-05				GO:0099600	transmembrane receptor activity	2478	13	5.8	0.0031
		GO:0031732	CCR7 chemokine receptor binding	1	1	0	0.00288				GO:0004871	signal transducer activity	2775	22	9.83	0.00011				GO:0038023	signaling receptor activity	2533	13	5.93	0.0038
		GO:0033791	3alpha,7alpha,12alpha-trihydroxy-5beta-c...	1	1	0	0.00288				GO:0004930	G-protein coupled receptor activity	1931	16	6.84	0.00084				GO:0004024	alcohol dehydrogenase activity, zinc-dep...	2	1	0	0.0047
		GO:0045735	nutrient reservoir activity	1	1	0	0.00288				GO:0003993	acid phosphatase activity	13	2	0.05	0.00094				GO:0070009	serine-type aminopeptidase activity	2	1	0	0.0047
		GO:0004872	receptor activity	2723	16	7.85	0.00296				GO:0002059	thymine binding	1	1	0	0.00354				GO:0015265	urea channel activity	3	1	0.01	0.007
		GO:0060089	molecular transducer activity	2723	16	7.85	0.00296				GO:0004157	dihydropyrimidinase activity	1	1	0	0.00354				GO:0016262	protein N-acetylglucosaminyltransferase ...	3	1	0.01	0.007
		GO:0019825	oxygen binding	31	2	0.09	0.00359				GO:0004397	histidine ammonia-lyase activity	1	1	0	0.00354				GO:0004872	receptor activity	2723	13	6.38	0.0071
		GO:0004871	signal transducer activity	2775	16	8	0.0036				GO:0008117	sphinganine-1-phosphate aldolase activit...	1	1	0	0.00354				GO:0060089	molecular transducer activity	2723	13	6.38	0.0071
		GO:0004918	interleukin-8 receptor activity	2	1	0.01	0.00576				GO:0016427	tRNA (cytosine) methyltransferase activi...	1	1	0	0.00354				GO:0034056	estrogen response element binding	4	1	0.01	0.0093
		GO:0005009	insulin-activated receptor activity	2	1	0.01	0.00576				GO:0016428	tRNA (cytosine-5-)-methyltransferase act...	1	1	0	0.00354				GO:0035276	ethanol binding	4	1	0.01	0.0093
		GO:0015056	corticotrophin-releasing factor receptor...	2	1	0.01	0.00576				GO:0042131	thiamine phosphate phosphatase activity	1	1	0	0.00354				GO:0045134	uridine-diphosphatase activity	4	1	0.01	0.0093
		GO:0015389	pyrimidine- and adenine-specific:sodium ...	2	1	0.01	0.00576				GO:0070553	nicotinic acid receptor activity	1	1	0	0.00354				GO:0004031	aldehyde oxidase activity	5	1	0.01	0.0117
		GO:0043404	corticotropin-releasing hormone receptor...	2	1	0.01	0.00576				GO:0016504	peptidase activator activity	28	2	0.1	0.0044				GO:0015204	urea transmembrane transporter activity	5	1	0.01	0.0117
		GO:0005345	purine nucleobase transmembrane transpor...	3	1	0.01	0.00862				GO:0004984	olfactory receptor activity	1475	12	5.23	0.00496				GO:0016623	oxidoreductase activity, acting on the a...	5	1	0.01	0.0117
		GO:0005350	pyrimidine nucleobase transmembrane tran...	3	1	0.01	0.00862				GO:0019840	isoprenoid binding	34	2	0.12	0.00644				GO:0004022	alcohol dehydrogenase (NAD) activity	6	1	0.01	0.014
		GO:0015205	nucleobase transmembrane transporter act...	3	1	0.01	0.00862				GO:0002058	uracil binding	2	1	0.01	0.00707				GO:0022838	substrate-specific channel activity	408	4	0.96	0.0149
	CC	GO:0019031	viral envelope	1	1	0	0.0024			CC	GO:0031224	intrinsic component of membrane	6590	38	23.77	0.00029			CC	GO:0045211	postsynaptic membrane	195	4	0.47	0.0012
		GO:0036338	viral membrane	1	1	0	0.0024				GO:0005615	extracellular space	1306	13	4.71	0.00068				GO:0005886	plasma membrane	5156	22	12.4	0.0018
		GO:0031265	CD95 death-inducing signaling complex	4	1	0.01	0.0096				GO:0016021	integral component of membrane	6503	36	23.46	0.00121				GO:0071944	cell periphery	5281	22	12.7	0.0025
		GO:0031264	death-inducing signaling complex	6	1	0.01	0.0143				GO:0044425	membrane part	7646	39	27.58	0.00338				GO:0097060	synaptic membrane	256	4	0.62	0.0033
		GO:0097342	ripoptosome	6	1	0.01	0.0143				GO:0019031	viral envelope	1	1	0	0.00361				GO:0031224	intrinsic component of membrane	6590	25	15.85	0.0039
		GO:0044425	membrane part	7646	26	18.39	0.0154				GO:0036338	viral membrane	1	1	0	0.00361				GO:0044425	membrane part	7646	27	18.39	0.0069
		GO:0031224	intrinsic component of membrane	6590	23	15.85	0.0198				GO:0099503	secretory vesicle	446	6	1.61	0.00537				GO:0016021	integral component of membrane	6503	24	15.64	0.0076
		GO:0005886	plasma membrane	5156	19	12.4	0.0234				GO:0030141	secretory granule	315	5	1.14	0.00556				GO:0005726	perichromatin fibrils	5	1	0.01	0.012
		GO:0005883	neurofilament	10	1	0.02	0.0238				GO:0002944	cyclin K-CDK12 complex	2	1	0.01	0.0072				GO:0030285	integral component of synaptic vesicle m...	7	1	0.02	0.0167
		GO:0070852	cell body fiber	11	1	0.03	0.0261				GO:0000802	transverse filament	3	1	0.01	0.01078				GO:0014069	postsynaptic density	231	3	0.56	0.018
		GO:0071944	cell periphery	5281	19	12.7	0.0298				GO:0031265	CD95 death-inducing signaling complex	4	1	0.01	0.01435				GO:0099572	postsynaptic specialization	231	3	0.56	0.018
		GO:0016021	integral component of membrane	6503	22	15.64	0.0343				GO:0008537	proteasome activator complex	5	1	0.02	0.01791				GO:0098794	postsynapse	430	4	1.03	0.0195
		GO:0005615	extracellular space	1306	7	3.14	0.0349				GO:0000798	nuclear cohesin complex	6	1	0.02	0.02145				GO:0044456	synapse part	654	5	1.57	0.0198
		GO:0043196	varicosity	15	1	0.04	0.0355				GO:0031264	death-inducing signaling complex	6	1	0.02	0.02145				GO:0098590	plasma membrane region	900	6	2.16	0.0199
		GO:0016324	apical plasma membrane	301	3	0.72	0.0356				GO:0034991	nuclear meiotic cohesin complex	6	1	0.02	0.02145				GO:0061702	inflammasome complex	9	1	0.02	0.0214
		GO:0009986	cell surface	796	5	1.91	0.0412				GO:0097342	ripoptosome	6	1	0.02	0.02145				GO:0060076	excitatory synapse	251	3	0.6	0.0224
		GO:0019012	virion	20	1	0.05	0.047				GO:0030893	meiotic cohesin complex	7	1	0.03	0.02499				GO:0002199	zona pellucida receptor complex	14	1	0.03	0.0332
		GO:0044423	virion part	20	1	0.05	0.047				GO:0042583	chromaffin granule	8	1	0.03	0.0285				GO:0016020	membrane	9780	30	23.52	0.034
		GO:0042629	mast cell granule	22	1	0.05	0.0516				GO:0044421	extracellular region part	3654	20	13.18	0.02999				GO:0005892	acetylcholine-gated channel complex	17	1	0.04	0.0401
		GO:0048786	presynaptic active zone	26	1	0.06	0.0607				GO:0031985	Golgi cisterna	77	2	0.28	0.03153				GO:0099512	supramolecular fiber	547	4	1.32	0.0419
Brown	BP	GO:2000252	negative regulation of feeding behavior	12	2	0.02	0.00026		Brown	BP	GO:0015872	dopamine transport	39	3	0.12	0.00023		Brown	BP	GO:0007186	G-protein coupled receptor signaling pat...	2443	16	4.94	6.6e-06
		GO:0035588	G-protein coupled purinergic receptor si...	23	2	0.05	0.00098				GO:0033603	positive regulation of dopamine secretio...	11	2	0.03	0.0005				GO:0050911	detection of chemical stimulus involved ...	1475	10	2.98	0.00049
		GO:0060259	regulation of feeding behavior	30	2	0.06	0.00167				GO:0042711	maternal behavior	16	2	0.05	0.00107				GO:0007608	sensory perception of smell	1512	10	3.05	0.0006
		GO:0030818	negative regulation of cAMP biosynthetic...	31	2	0.06	0.00178				GO:0048148	behavioral response to cocaine	16	2	0.05	0.00107				GO:0050907	detection of chemical stimulus involved ...	1513	10	3.06	0.0006
		GO:0035587	purinergic receptor signaling pathway	32	2	0.06	0.0019				GO:0060746	parental behavior	17	2	0.05	0.00121				GO:0009593	detection of chemical stimulus	1548	10	3.13	0.00072
		GO:0030803	negative regulation of cyclic nucleotide...	33	2	0.07	0.00202				GO:0051937	catecholamine transport	69	3	0.21	0.00123				GO:0050906	detection of stimulus involved in sensor...	1574	10	3.18	0.00082
		GO:0030815	negative regulation of cAMP metabolic pr...	33	2	0.07	0.00202				GO:0033605	positive regulation of catecholamine sec...	19	2	0.06	0.00152				GO:0007606	sensory perception of chemical stimulus	1595	10	3.22	0.00091
		GO:0007186	G-protein coupled receptor signaling pat...	2439	12	4.94	0.00202				GO:0044550	secondary metabolite biosynthetic proces...	23	2	0.07	0.00223				GO:0007165	signal transduction	6204	22	12.53	0.00101
		GO:0000912	assembly of actomyosin apparatus involve...	1	1	0	0.00202				GO:0015844	monoamine transport	85	3	0.26	0.00224				GO:0003008	system process	2947	14	5.95	0.00107
		GO:0000915	actomyosin contractile ring assembly	1	1	0	0.00202				GO:0035458	cellular response to interferon-beta	24	2	0.07	0.00243				GO:0051606	detection of stimulus	1671	10	3.38	0.00131
		GO:0006948	induction by virus of host cell-cell fus...	1	1	0	0.00202				GO:0014046	dopamine secretion	25	2	0.08	0.00263				GO:0090615	mitochondrial mRNA processing	1	1	0	0.00202
		GO:0018979	trichloroethylene metabolic process	1	1	0	0.00202				GO:0014059	regulation of dopamine secretion	25	2	0.08	0.00263				GO:0090616	mitochondrial mRNA 3'-end processing	1	1	0	0.00202
		GO:0044837	actomyosin contractile ring organization	1	1	0	0.00202				GO:0019395	fatty acid oxidation	92	3	0.28	0.0028				GO:0097222	mitochondrial mRNA polyadenylation	1	1	0	0.00202
		GO:2000287	positive regulation of myotome developme...	1	1	0	0.00202				GO:0034440	lipid oxidation	94	3	0.29	0.00298				GO:0050896	response to stimulus	9068	27	18.32	0.00226
		GO:2000290	regulation of myotome development	1	1	0	0.00202				GO:0009237	siderophore metabolic process	1	1	0	0.00306				GO:0044700	single organism signaling	6565	22	13.26	0.00238
		GO:0030800	negative regulation of cyclic nucleotide...	36	2	0.07	0.0024				GO:0014058	negative regulation of acetylcholine sec...	1	1	0	0.00306				GO:0023052	signaling	6576	22	13.29	0.00244
		GO:0030809	negative regulation of nucleotide biosyn...	36	2	0.07	0.0024				GO:0019290	siderophore biosynthetic process	1	1	0	0.00306				GO:0042221	response to chemical	5247	19	10.6	0.00261
		GO:1900372	negative regulation of purine nucleotide...	36	2	0.07	0.0024				GO:0032223	negative regulation of synaptic transmis...	1	1	0	0.00306				GO:0051716	cellular response to stimulus	7613	24	15.38	0.00283
		GO:0001501	skeletal system development	473	5	0.96	0.00244				GO:0071931	positive regulation of transcription inv...	1	1	0	0.00306				GO:0007154	cell communication	6699	22	13.53	0.00321
		GO:0006772	thiamine metabolic process	2	1	0	0.00404				GO:1990261	pre-mRNA catabolic process	1	1	0	0.00306				GO:0000958	mitochondrial mRNA catabolic process	2	1	0	0.00404
	MF	GO:0043015	gamma-tubulin binding	27	2	0.06	0.0015			MF	GO:0004930	G-protein coupled receptor activity	1931	15	5.8	0.00038			MF	GO:0004930	G-protein coupled receptor activity	1931	15	4.29	6.8e-06
		GO:0004930	G-protein coupled receptor activity	1931	11	4.06	0.0015				GO:0038048	dynorphin receptor activity	1	1	0	0.003				GO:0038023	signaling receptor activity	2533	17	5.63	8.9e-06
		GO:0008117	sphinganine-1-phosphate aldolase activit...	1	1	0	0.0021				GO:0004888	transmembrane signaling receptor activit...	2436	15	7.31	0.00411				GO:0004872	receptor activity	2723	17	6.05	2.4e-05
		GO:0008147	structural constituent of bone	1	1	0	0.0021				GO:0042169	SH2 domain binding	32	2	0.1	0.00414				GO:0060089	molecular transducer activity	2723	17	6.05	2.4e-05
		GO:0042131	thiamine phosphate phosphatase activity	1	1	0	0.0021				GO:0004872	receptor activity	2723	16	8.18	0.00469				GO:0004888	transmembrane signaling receptor activit...	2436	16	5.41	2.5e-05
		GO:0045735	nutrient reservoir activity	1	1	0	0.0021				GO:0060089	molecular transducer activity	2723	16	8.18	0.00469				GO:0004871	signal transducer activity	2775	17	6.17	3.1e-05
		GO:0038023	signaling receptor activity	2533	12	5.32	0.0041				GO:0099600	transmembrane receptor activity	2478	15	7.44	0.00484				GO:0099600	transmembrane receptor activity	2478	16	5.51	3.1e-05
		GO:0004320	oleoyl-[acyl-carrier-protein] hydrolase ...	2	1	0	0.0042				GO:0004871	signal transducer activity	2775	16	8.33	0.00566				GO:0001594	trace-amine receptor activity	18	2	0.04	0.00072
		GO:0015056	corticotrophin-releasing factor receptor...	2	1	0	0.0042				GO:0038023	signaling receptor activity	2533	15	7.61	0.00596				GO:0004984	olfactory receptor activity	1475	10	3.28	0.00108
		GO:0016295	myristoyl-[acyl-carrier-protein] hydrola...	2	1	0	0.0042				GO:0003842	1-pyrroline-5-carboxylate dehydrogenase ...	2	1	0.01	0.006				GO:0004397	histidine ammonia-lyase activity	1	1	0	0.00222
		GO:0016296	palmitoyl-[acyl-carrier-protein] hydrola...	2	1	0	0.0042				GO:0003858	3-hydroxybutyrate dehydrogenase activity	2	1	0.01	0.006				GO:0004654	polyribonucleotide nucleotidyltransferas...	1	1	0	0.00222
		GO:0016297	acyl-[acyl-carrier-protein] hydrolase ac...	2	1	0	0.0042				GO:0004024	alcohol dehydrogenase activity, zinc-dep...	2	1	0.01	0.006				GO:0008465	glycerate dehydrogenase activity	1	1	0	0.00222
		GO:0043404	corticotropin-releasing hormone receptor...	2	1	0	0.0042				GO:0030395	lactose binding	2	1	0.01	0.006				GO:0016618	hydroxypyruvate reductase activity	1	1	0	0.00222
		GO:0052642	lysophosphatidic acid phosphatase activi...	2	1	0	0.0042				GO:0099516	ion antiporter activity	52	2	0.16	0.01065				GO:0030267	glyoxylate reductase (NADP) activity	1	1	0	0.00222
		GO:1990782	protein tyrosine kinase binding	59	2	0.12	0.0068				GO:0031750	D3 dopamine receptor binding	4	1	0.01	0.01196				GO:0031700	adrenomedullin receptor binding	1	1	0	0.00222
		GO:0004872	receptor activity	2723	12	5.72	0.0074				GO:0035276	ethanol binding	4	1	0.01	0.01196				GO:0070009	serine-type aminopeptidase activity	2	1	0	0.00444
		GO:0060089	molecular transducer activity	2723	12	5.72	0.0074				GO:0048030	disaccharide binding	4	1	0.01	0.01196				GO:0008227	G-protein coupled amine receptor activit...	52	2	0.12	0.00594
		GO:0004857	enzyme inhibitor activity	375	4	0.79	0.0076				GO:0030276	clathrin binding	57	2	0.17	0.0127				GO:0015265	urea channel activity	3	1	0.01	0.00665
		GO:0042731	PH domain binding	4	1	0.01	0.0084				GO:0016903	oxidoreductase activity, acting on the a...	58	2	0.17	0.01312				GO:0016015	morphogen activity	3	1	0.01	0.00665
		GO:0070290	N-acylphosphatidylethanolamine-specific ...	4	1	0.01	0.0084				GO:0001588	dopamine neurotransmitter receptor activ...	5	1	0.02	0.01493				GO:0005549	odorant binding	368	4	0.82	0.00872
	CC	GO:0097149	centralspindlin complex	3	1	0.01	0.0057			CC	GO:0043204	perikaryon	134	3	0.43	0.0093			CC	GO:0031224	intrinsic component of membrane	6590	26	14.77	0.00033
		GO:0005791	rough endoplasmic reticulum	85	2	0.16	0.0115				GO:0005882	intermediate filament	138	3	0.45	0.01				GO:0016021	integral component of membrane	6503	25	14.57	0.00079
		GO:0005886	plasma membrane	5156	16	9.86	0.0201				GO:0016021	integral component of membrane	6503	30	20.97	0.0112				GO:0044425	membrane part	7646	26	17.14	0.00424
		GO:0070852	cell body fiber	11	1	0.02	0.0208				GO:0097504	Gemini of coiled bodies	4	1	0.01	0.0128				GO:0045025	mitochondrial degradosome	2	1	0	0.00448
		GO:0071944	cell periphery	5281	16	10.1	0.0252				GO:0031224	intrinsic component of membrane	6590	30	21.25	0.0137				GO:0033553	rDNA heterochromatin	5	1	0.01	0.01116
		GO:0043204	perikaryon	134	2	0.26	0.0271				GO:0044326	dendritic spine neck	5	1	0.02	0.016				GO:0005677	chromatin silencing complex	9	1	0.02	0.01999
		GO:0043196	varicosity	15	1	0.03	0.0283				GO:0098536	deuterosome	5	1	0.02	0.016				GO:0005886	plasma membrane	5156	18	11.55	0.02249
		GO:0005783	endoplasmic reticulum	1344	6	2.57	0.0402				GO:0000798	nuclear cohesin complex	6	1	0.02	0.0192				GO:0030018	Z disc	109	2	0.24	0.0248
		GO:0051233	spindle midzone	26	1	0.05	0.0486				GO:0034991	nuclear meiotic cohesin complex	6	1	0.02	0.0192				GO:0071944	cell periphery	5281	18	11.83	0.0285
		GO:0098552	side of membrane	457	3	0.87	0.0562				GO:0030893	meiotic cohesin complex	7	1	0.02	0.0224				GO:0000177	cytoplasmic exosome (RNase complex)	13	1	0.03	0.02875
		GO:0005771	multivesicular body	34	1	0.07	0.0631				GO:0045111	intermediate filament cytoskeleton	192	3	0.62	0.0241				GO:0002199	zona pellucida receptor complex	14	1	0.03	0.03093
		GO:0009986	cell surface	796	4	1.52	0.0641				GO:0045095	keratin filament	78	2	0.25	0.0263				GO:0031674	I band	124	2	0.28	0.03146
		GO:0032154	cleavage furrow	37	1	0.07	0.0685				GO:0044327	dendritic spine head	9	1	0.03	0.0287				GO:0005892	acetylcholine-gated channel complex	17	1	0.04	0.03744
		GO:0097610	cell surface furrow	37	1	0.07	0.0685				GO:0000778	condensed nuclear chromosome kinetochore	10	1	0.03	0.0318				GO:0000178	exosome (RNase complex)	18	1	0.04	0.0396
		GO:0005576	extracellular region	4061	12	7.77	0.0692				GO:0032797	SMN complex	11	1	0.04	0.0349				GO:0030017	sarcomere	178	2	0.4	0.06028
		GO:0032153	cell division site	45	1	0.09	0.0827				GO:0000800	lateral element	13	1	0.04	0.0411				GO:0044449	contractile fiber part	190	2	0.43	0.06758
		GO:0032155	cell division site part	45	1	0.09	0.0827				GO:0008278	cohesin complex	13	1	0.04	0.0411				GO:0030016	myofibril	204	2	0.46	0.07644
		GO:0031224	intrinsic component of membrane	6590	17	12.61	0.0867				GO:0031011	Ino80 complex	14	1	0.05	0.0442				GO:0043292	contractile fiber	213	2	0.48	0.08232
		GO:0044425	membrane part	7646	19	14.63	0.0928				GO:0031045	dense core granule	14	1	0.05	0.0442				GO:0000118	histone deacetylase complex	57	1	0.13	0.12022
		GO:0009897	external side of plasma membrane	283	2	0.54	0.1017				GO:0031258	lamellipodium membrane	14	1	0.05	0.0442				GO:0031526	brush border membrane	62	1	0.14	0.13006
Turquoise	BP	GO:0007186	G-protein coupled receptor signaling pat...	2443	26	8.18	1.5e-08		Turquoise	BP	GO:0033275	actin-myosin filament sliding	10	2	0.02	0.00021		Green	BP	GO:0090615	mitochondrial mRNA processing	1	1	0	0.0018
		GO:0007606	sensory perception of chemical stimulus	1595	19	5.34	5.3e-07				GO:0060525	prostate glandular acinus development	12	2	0.03	0.0003				GO:0090616	mitochondrial mRNA 3'-end processing	1	1	0	0.0018
		GO:0050877	neurological system process	2340	23	7.83	6.7e-07				GO:0030540	female genitalia development	18	2	0.04	0.0007				GO:0097222	mitochondrial mRNA polyadenylation	1	1	0	0.0018
		GO:0050907	detection of chemical stimulus involved ...	1513	18	5.07	1.2e-06				GO:0003065	positive regulation of heart rate by epi...	1	1	0	0.00219				GO:0007186	G-protein coupled receptor signaling pat...	2443	11	4.51	0.0032
		GO:0009593	detection of chemical stimulus	1548	18	5.18	1.7e-06				GO:0007499	ectoderm and mesoderm interaction	1	1	0	0.00219				GO:0000958	mitochondrial mRNA catabolic process	2	1	0	0.0037
		GO:0050906	detection of stimulus involved in sensor...	1574	18	5.27	2.1e-06				GO:0009237	siderophore metabolic process	1	1	0	0.00219				GO:0000962	positive regulation of mitochondrial RNA...	2	1	0	0.0037
		GO:0003008	system process	2947	25	9.87	2.8e-06				GO:0019290	siderophore biosynthetic process	1	1	0	0.00219				GO:0000964	mitochondrial RNA 5'-end processing	2	1	0	0.0037
		GO:0007600	sensory perception	1965	20	6.58	2.9e-06				GO:1990375	baculum development	1	1	0	0.00219				GO:2000625	regulation of miRNA catabolic process	2	1	0	0.0037
		GO:0051606	detection of stimulus	1671	18	5.59	5e-06				GO:0060740	prostate gland epithelium morphogenesis	33	2	0.07	0.00237				GO:2000627	positive regulation of miRNA catabolic p...	2	1	0	0.0037
		GO:0050911	detection of chemical stimulus involved ...	1475	16	4.94	1.8e-05				GO:0060512	prostate gland morphogenesis	35	2	0.08	0.00266				GO:0050907	detection of chemical stimulus involved ...	1513	8	2.79	0.0052
		GO:0007608	sensory perception of smell	1512	16	5.06	2.4e-05				GO:0010927	cellular component assembly involved in ...	291	4	0.64	0.00367				GO:0000965	mitochondrial RNA 3'-end processing	3	1	0.01	0.0055
		GO:0007271	synaptic transmission, cholinergic	41	3	0.14	0.00035				GO:0048662	negative regulation of smooth muscle cel...	43	2	0.09	0.004				GO:0031296	B cell costimulation	3	1	0.01	0.0055
		GO:0042221	response to chemical	5247	30	17.57	0.00051				GO:0010430	fatty acid omega-oxidation	2	1	0	0.00438				GO:0035582	sequestering of BMP in extracellular mat...	3	1	0.01	0.0055
		GO:0050433	regulation of catecholamine secretion	50	3	0.17	0.00062				GO:0048210	Golgi vesicle fusion to target membrane	2	1	0	0.00438				GO:0035928	rRNA import into mitochondrion	3	1	0.01	0.0055
		GO:0050432	catecholamine secretion	54	3	0.18	0.00078				GO:0060529	squamous basal epithelial stem cell diff...	2	1	0	0.00438				GO:0009593	detection of chemical stimulus	1548	8	2.86	0.006
		GO:0051937	catecholamine transport	69	3	0.23	0.0016				GO:1904753	negative regulation of vascular associat...	2	1	0	0.00438				GO:0030819	positive regulation of cAMP biosynthetic...	66	2	0.12	0.0066
		GO:0006874	cellular calcium ion homeostasis	381	6	1.28	0.00168				GO:0048806	genitalia development	48	2	0.11	0.00496				GO:0050906	detection of stimulus involved in sensor...	1574	8	2.91	0.0066
		GO:0033605	positive regulation of catecholamine sec...	19	2	0.06	0.00182				GO:0030239	myofibril assembly	54	2	0.12	0.00624				GO:0007606	sensory perception of chemical stimulus	1595	8	2.95	0.0072
		GO:0007165	signal transduction	6204	32	20.77	0.00199				GO:0010481	epidermal cell division	3	1	0.01	0.00657				GO:0000957	mitochondrial RNA catabolic process	4	1	0.01	0.0074
		GO:0055074	calcium ion homeostasis	394	6	1.32	0.00199				GO:0010482	regulation of epidermal cell division	3	1	0.01	0.00657				GO:0000960	regulation of mitochondrial RNA cataboli...	4	1	0.01	0.0074
	MF	GO:0038023	signaling receptor activity	2533	27	9.13	3.7e-08			MF	GO:0051287	NAD binding	66	3	0.15	0.00049			MF	GO:0004654	polyribonucleotide nucleotidyltransferas...	1	1	0	0.0018
		GO:0004872	receptor activity	2723	28	9.81	3.9e-08				GO:0016491	oxidoreductase activity	765	7	1.79	0.00179				GO:0031700	adrenomedullin receptor binding	1	1	0	0.0018
		GO:0060089	molecular transducer activity	2723	28	9.81	3.9e-08				GO:0016616	oxidoreductase activity, acting on the C...	112	3	0.26	0.00227				GO:0004888	transmembrane signaling receptor activit...	2436	11	4.39	0.0024
		GO:0004888	transmembrane signaling receptor activit...	2436	26	8.78	7.6e-08				GO:0008465	glycerate dehydrogenase activity	1	1	0	0.00234				GO:0099600	transmembrane receptor activity	2478	11	4.46	0.0027
		GO:0004930	G-protein coupled receptor activity	1931	23	6.96	8.6e-08				GO:0016618	hydroxypyruvate reductase activity	1	1	0	0.00234				GO:0038023	signaling receptor activity	2533	11	4.56	0.0033
		GO:0099600	transmembrane receptor activity	2478	26	8.93	1.1e-07				GO:0030267	glyoxylate reductase (NADP) activity	1	1	0	0.00234				GO:0070009	serine-type aminopeptidase activity	2	1	0	0.0036
		GO:0004871	signal transducer activity	2775	27	10	2.6e-07				GO:0016614	oxidoreductase activity, acting on CH-OH...	135	3	0.32	0.00385				GO:0005549	odorant binding	368	4	0.66	0.0041
		GO:0004984	olfactory receptor activity	1475	16	5.31	4.6e-05				GO:0048037	cofactor binding	287	4	0.67	0.00442				GO:1901618	organic hydroxy compound transmembrane t...	53	2	0.1	0.0041
		GO:0033038	bitter taste receptor activity	13	2	0.05	0.00097				GO:0003858	3-hydroxybutyrate dehydrogenase activity	2	1	0	0.00468				GO:0015265	urea channel activity	3	1	0.01	0.0054
		GO:0008527	taste receptor activity	24	2	0.09	0.00335				GO:0004024	alcohol dehydrogenase activity, zinc-dep...	2	1	0	0.00468				GO:0016015	morphogen activity	3	1	0.01	0.0054
		GO:0015464	acetylcholine receptor activity	24	2	0.09	0.00335				GO:0031798	type 1 metabotropic glutamate receptor b...	2	1	0	0.00468				GO:0047276	N-acetyllactosaminide 3-alpha-galactosyl...	3	1	0.01	0.0054
		GO:0004990	oxytocin receptor activity	1	1	0	0.0036				GO:0038052	RNA polymerase II transcription factor a...	2	1	0	0.00468				GO:0004930	G-protein coupled receptor activity	1931	9	3.48	0.0055
		GO:0008891	glycolate oxidase activity	1	1	0	0.0036				GO:0001047	core promoter binding	162	3	0.38	0.00639				GO:0004872	receptor activity	2723	11	4.91	0.0058
		GO:0047962	glycine N-benzoyltransferase activity	1	1	0	0.0036				GO:0005427	proton-dependent oligopeptide secondary ...	3	1	0.01	0.00701				GO:0060089	molecular transducer activity	2723	11	4.91	0.0058
		GO:0003858	3-hydroxybutyrate dehydrogenase activity	2	1	0.01	0.00719				GO:0015322	secondary active oligopeptide transmembr...	3	1	0.01	0.00701				GO:0004871	signal transducer activity	2775	11	5	0.0067
		GO:0003973	(S)-2-hydroxy-acid oxidase activity	2	1	0.01	0.00719				GO:0017022	myosin binding	61	2	0.14	0.00897				GO:0015204	urea transmembrane transporter activity	5	1	0.01	0.009
		GO:0022848	acetylcholine-gated cation channel activ...	2	1	0.01	0.00719				GO:0034056	estrogen response element binding	4	1	0.01	0.00934				GO:0031849	olfactory receptor binding	5	1	0.01	0.009
		GO:0031798	type 1 metabotropic glutamate receptor b...	2	1	0.01	0.00719				GO:0035276	ethanol binding	4	1	0.01	0.00934				GO:0034046	poly(G) binding	5	1	0.01	0.009
		GO:0038052	RNA polymerase II transcription factor a...	2	1	0.01	0.00719				GO:0035673	oligopeptide transmembrane transporter a...	4	1	0.01	0.00934				GO:0004977	melanocortin receptor activity	6	1	0.01	0.0108
		GO:0030594	neurotransmitter receptor activity	42	2	0.15	0.01002				GO:0004031	aldehyde oxidase activity	5	1	0.01	0.01166				GO:0008508	bile acid:sodium symporter activity	6	1	0.01	0.0108
	CC	GO:0031224	intrinsic component of membrane	6590	39	23.05	4.2e-05			CC	GO:0042643	actomyosin, actin portion	1	1	0	0.0023			CC	GO:0031224	intrinsic component of membrane	6590	21	11.89	0.0011
		GO:0016021	integral component of membrane	6503	38	22.75	8.5e-05				GO:0032059	bleb	5	1	0.01	0.0114				GO:0016021	integral component of membrane	6503	20	11.73	0.0029
		GO:0044425	membrane part	7646	41	26.75	0.00026				GO:0098536	deuterosome	5	1	0.01	0.0114				GO:0044425	membrane part	7646	22	13.79	0.0034
		GO:0005886	plasma membrane	5156	27	18.04	0.01114				GO:0042641	actomyosin	73	2	0.17	0.0122				GO:0045025	mitochondrial degradosome	2	1	0	0.0036
		GO:0000444	MIS12/MIND type complex	4	1	0.01	0.01392				GO:0017059	serine C-palmitoyltransferase complex	6	1	0.01	0.0137				GO:0000177	cytoplasmic exosome (RNase complex)	13	1	0.02	0.0232
		GO:0097504	Gemini of coiled bodies	4	1	0.01	0.01392				GO:0031211	endoplasmic reticulum palmitoyltransfera...	6	1	0.01	0.0137				GO:0005892	acetylcholine-gated channel complex	17	1	0.03	0.0302
		GO:0071944	cell periphery	5281	27	18.47	0.01542				GO:0005884	actin filament	87	2	0.2	0.017				GO:0000178	exosome (RNase complex)	18	1	0.03	0.032
		GO:0016020	membrane	9780	43	34.21	0.01788				GO:0002178	palmitoyltransferase complex	8	1	0.02	0.0182				GO:0031226	intrinsic component of plasma membrane	1063	5	1.92	0.0402
		GO:0005887	integral component of plasma membrane	997	8	3.49	0.02241				GO:0005814	centriole	95	2	0.22	0.0201				GO:0005886	plasma membrane	5156	14	9.3	0.0557
		GO:0060091	kinocilium	9	1	0.03	0.03105				GO:0030123	AP-3 adaptor complex	11	1	0.03	0.025				GO:0071944	cell periphery	5281	14	9.53	0.0667
		GO:0031226	intrinsic component of plasma membrane	1063	8	3.72	0.0313				GO:0030897	HOPS complex	13	1	0.03	0.0294				GO:0098590	plasma membrane region	900	4	1.62	0.077
		GO:0032797	SMN complex	11	1	0.04	0.03782				GO:0002199	zona pellucida receptor complex	14	1	0.03	0.0317				GO:0044459	plasma membrane part	2139	7	3.86	0.0832
		GO:0005766	primary lysosome	12	1	0.04	0.04119				GO:0044450	microtubule organizing center part	134	2	0.31	0.0379				GO:0005876	spindle microtubule	50	1	0.09	0.0864
		GO:0031143	pseudopodium	12	1	0.04	0.04119				GO:0035327	transcriptionally active chromatin	19	1	0.04	0.0427				GO:0016020	membrane	9780	22	17.64	0.0878
		GO:0042582	azurophil granule	12	1	0.04	0.04119				GO:0030670	phagocytic vesicle membrane	20	1	0.05	0.0449				GO:0032580	Golgi cisterna membrane	53	1	0.1	0.0914
		GO:0032279	asymmetric synapse	16	1	0.06	0.05455				GO:0097546	ciliary base	20	1	0.05	0.0449				GO:0005887	integral component of plasma membrane	997	4	1.8	0.1028
		GO:0005892	acetylcholine-gated channel complex	17	1	0.06	0.05786				GO:0030140	trans-Golgi network transport vesicle	25	1	0.06	0.0559				GO:0031526	brush border membrane	62	1	0.11	0.1061
		GO:0005865	striated muscle thin filament	18	1	0.06	0.06116				GO:0031941	filamentous actin	26	1	0.06	0.058				GO:0005758	mitochondrial intermembrane space	73	1	0.13	0.1237
		GO:0030673	axolemma	19	1	0.07	0.06445				GO:0030666	endocytic vesicle membrane	32	1	0.07	0.071				GO:0000502	proteasome complex	77	1	0.14	0.13
		GO:0035327	transcriptionally active chromatin	19	1	0.07	0.06445				GO:0044297	cell body	685	4	1.57	0.0712				GO:0031985	Golgi cisterna	77	1	0.14	0.13
									Yellow	BP	GO:0007186	G-protein coupled receptor signaling pat...	2443	15	6.2	0.00067		Red	BP	GO:0048712	negative regulation of astrocyte differe...	17	2	0.03	0.00039
											GO:0060037	pharyngeal system development	19	2	0.05	0.00105				GO:0098660	inorganic ion transmembrane transport	711	6	1.23	0.00119
											GO:1900128	regulation of G-protein activated inward...	1	1	0	0.00254				GO:0055085	transmembrane transport	1290	8	2.23	0.00123
											GO:0050911	detection of chemical stimulus involved ...	1475	10	3.75	0.00329				GO:0045686	negative regulation of glial cell differ...	31	2	0.05	0.00131
											GO:0007608	sensory perception of smell	1512	10	3.84	0.00393				GO:0048710	regulation of astrocyte differentiation	31	2	0.05	0.00131
											GO:0050907	detection of chemical stimulus involved ...	1513	10	3.84	0.00395				GO:0009954	proximal/distal pattern formation	35	2	0.06	0.00166
											GO:0009593	detection of chemical stimulus	1548	10	3.93	0.00465				GO:0003065	positive regulation of heart rate by epi...	1	1	0	0.00173
											GO:0010430	fatty acid omega-oxidation	2	1	0.01	0.00507				GO:0007499	ectoderm and mesoderm interaction	1	1	0	0.00173
											GO:0071938	vitamin A transport	2	1	0.01	0.00507				GO:1990708	conditioned place preference	1	1	0	0.00173
											GO:0071939	vitamin A import	2	1	0.01	0.00507				GO:0045747	positive regulation of Notch signaling p...	36	2	0.06	0.00176
											GO:1902167	positive regulation of intrinsic apoptot...	2	1	0.01	0.00507				GO:0030001	metal ion transport	790	6	1.37	0.00205
											GO:2000819	regulation of nucleotide-excision repair	2	1	0.01	0.00507				GO:0043627	response to estrogen	329	4	0.57	0.00237
											GO:0050906	detection of stimulus involved in sensor...	1574	10	4	0.00524				GO:0014014	negative regulation of gliogenesis	42	2	0.07	0.00239
											GO:0007606	sensory perception of chemical stimulus	1595	10	4.05	0.00575				GO:0045604	regulation of epidermal cell differentia...	44	2	0.08	0.00262
											GO:0033216	ferric iron import	3	1	0.01	0.0076				GO:0043620	regulation of DNA-templated transcriptio...	46	2	0.08	0.00286
											GO:0034633	retinol transport	3	1	0.01	0.0076				GO:0002432	granuloma formation	2	1	0	0.00346
											GO:0045626	negative regulation of T-helper 1 cell d...	3	1	0.01	0.0076				GO:0010070	zygote asymmetric cell division	2	1	0	0.00346
											GO:0046864	isoprenoid transport	3	1	0.01	0.0076				GO:0060529	squamous basal epithelial stem cell diff...	2	1	0	0.00346
											GO:0046865	terpenoid transport	3	1	0.01	0.0076				GO:1904753	negative regulation of vascular associat...	2	1	0	0.00346
											GO:0097461	ferric iron import into cell	3	1	0.01	0.0076				GO:0006814	sodium ion transport	189	3	0.33	0.00418
										MF	GO:0099600	transmembrane receptor activity	2478	17	6.25	5e-05			MF	GO:0015291	secondary active transmembrane transport...	218	4	0.38	0.00053
											GO:0004872	receptor activity	2723	17	6.87	0.00017				GO:0015293	symporter activity	122	3	0.21	0.00122
											GO:0060089	molecular transducer activity	2723	17	6.87	0.00017				GO:0038048	dynorphin receptor activity	1	1	0	0.00174
											GO:0004888	transmembrane signaling receptor activit...	2436	15	6.14	0.00057				GO:0022804	active transmembrane transporter activit...	350	4	0.61	0.00301
											GO:0038023	signaling receptor activity	2533	15	6.39	0.00086				GO:0000982	transcription factor activity, RNA polym...	354	4	0.62	0.00313
											GO:0005242	inward rectifier potassium channel activ...	20	2	0.05	0.00115				GO:0022857	transmembrane transporter activity	967	6	1.68	0.00567
											GO:0004871	signal transducer activity	2775	15	7	0.00223				GO:0008332	low voltage-gated calcium channel activi...	4	1	0.01	0.00695
											GO:0004930	G-protein coupled receptor activity	1931	12	4.87	0.00226				GO:0015252	hydrogen ion channel activity	4	1	0.01	0.00695
											GO:0016427	tRNA (cytosine) methyltransferase activi...	1	1	0	0.00252				GO:0030229	very-low-density lipoprotein particle re...	4	1	0.01	0.00695
											GO:0016428	tRNA (cytosine-5-)-methyltransferase act...	1	1	0	0.00252				GO:0070053	thrombospondin receptor activity	4	1	0.01	0.00695
											GO:0004984	olfactory receptor activity	1475	10	3.72	0.00305				GO:0004985	opioid receptor activity	5	1	0.01	0.00868
											GO:0015276	ligand-gated ion channel activity	123	3	0.31	0.00366				GO:0001077	transcriptional activator activity, RNA ...	249	3	0.43	0.00906
											GO:0022834	ligand-gated channel activity	123	3	0.31	0.00366				GO:0015280	ligand-gated sodium channel activity	7	1	0.01	0.01213
											GO:0004024	alcohol dehydrogenase activity, zinc-dep...	2	1	0.01	0.00504				GO:0015321	sodium-dependent phosphate transmembrane...	8	1	0.01	0.01385
											GO:0004174	electron-transferring-flavoprotein dehyd...	2	1	0.01	0.00504				GO:0044877	macromolecular complex binding	1543	7	2.69	0.01463
											GO:0016649	oxidoreductase activity, acting on the C...	2	1	0.01	0.00504				GO:0015103	inorganic anion transmembrane transporte...	108	2	0.19	0.0151
											GO:0008823	cupric reductase activity	3	1	0.01	0.00755				GO:0005436	sodium:phosphate symporter activity	9	1	0.02	0.01557
											GO:0052851	ferric-chelate reductase (NADPH) activit...	3	1	0.01	0.00755				GO:0022891	substrate-specific transmembrane transpo...	884	5	1.54	0.01712
											GO:0005200	structural constituent of cytoskeleton	59	2	0.15	0.0097				GO:0005092	GDP-dissociation inhibitor activity	10	1	0.02	0.01729
											GO:0000293	ferric-chelate reductase activity	4	1	0.01	0.01005				GO:0005215	transporter activity	1227	6	2.14	0.01731
										CC	GO:0016021	integral component of membrane	6503	26	16.71	0.0043			CC	GO:0030425	dendrite	568	5	1.09	0.0043
											GO:0031224	intrinsic component of membrane	6590	26	16.93	0.0053				GO:0036488	CHOP-C/EBP complex	3	1	0.01	0.0057
											GO:0005811	lipid particle	59	2	0.15	0.0101				GO:0032059	bleb	5	1	0.01	0.0095
											GO:0005688	U6 snRNP	9	1	0.02	0.0229				GO:0001669	acrosomal vesicle	117	2	0.22	0.021
											GO:0031932	TORC2 complex	10	1	0.03	0.0254				GO:0036477	somatodendritic compartment	851	5	1.63	0.0219
											GO:0038201	TOR complex	13	1	0.03	0.0329				GO:0002199	zona pellucida receptor complex	14	1	0.03	0.0265
											GO:0033391	chromatoid body	15	1	0.04	0.0379				GO:0044297	cell body	685	4	1.31	0.0407
											GO:0044425	membrane part	7646	26	19.64	0.0423				GO:0097223	sperm part	174	2	0.33	0.0436
											GO:0005865	striated muscle thin filament	18	1	0.05	0.0453				GO:0005886	plasma membrane	5156	15	9.86	0.0444
											GO:1902710	GABA receptor complex	18	1	0.05	0.0453				GO:0031941	filamentous actin	26	1	0.05	0.0486
											GO:1902711	GABA-A receptor complex	18	1	0.05	0.0453				GO:0071944	cell periphery	5281	15	10.1	0.0539
											GO:0036464	cytoplasmic ribonucleoprotein granule	136	2	0.35	0.0477				GO:0005891	voltage-gated calcium channel complex	33	1	0.06	0.0613
											GO:0016581	NuRD complex	19	1	0.05	0.0477				GO:0043005	neuron projection	1147	5	2.19	0.0654
											GO:0090545	CHD-type complex	19	1	0.05	0.0477				GO:0098590	plasma membrane region	900	4	1.72	0.0913
											GO:0036379	myofilament	20	1	0.05	0.0502				GO:0034704	calcium channel complex	53	1	0.1	0.0966
											GO:0035770	ribonucleoprotein granule	143	2	0.37	0.0522				GO:0005615	extracellular space	1306	5	2.5	0.1009
											GO:0005732	small nucleolar ribonucleoprotein comple...	21	1	0.05	0.0526				GO:0044459	plasma membrane part	2139	7	4.09	0.1071
											GO:0045120	pronucleus	21	1	0.05	0.0526				GO:0031463	Cul3-RING ubiquitin ligase complex	63	1	0.12	0.1138
											GO:0005640	nuclear outer membrane	22	1	0.06	0.0551				GO:0001725	stress fiber	64	1	0.12	0.1155
											GO:0071944	cell periphery	5281	19	13.57	0.0591				GO:0097517	contractile actin filament bundle	64	1	0.12	0.1155
																		Turquoise	BP	GO:0060415	muscle tissue morphogenesis	69	3	0.12	0.00021
																				GO:0048644	muscle organ morphogenesis	76	3	0.13	0.00027
																				GO:0003065	positive regulation of heart rate by epi...	1	1	0	0.00167
																				GO:0032781	positive regulation of ATPase activity	37	2	0.06	0.00174
																				GO:0055010	ventricular cardiac muscle tissue morpho...	41	2	0.07	0.00213
																				GO:0003229	ventricular cardiac muscle tissue develo...	49	2	0.08	0.00303
																				GO:0021539	subthalamus development	2	1	0	0.00335
																				GO:1904753	negative regulation of vascular associat...	2	1	0	0.00335
																				GO:0043462	regulation of ATPase activity	55	2	0.09	0.0038
																				GO:0055008	cardiac muscle tissue morphogenesis	57	2	0.1	0.00408
																				GO:0002774	Fc receptor mediated inhibitory signalin...	3	1	0.01	0.00501
																				GO:0042396	phosphagen biosynthetic process	3	1	0.01	0.00501
																				GO:0046314	phosphocreatine biosynthetic process	3	1	0.01	0.00501
																				GO:0003208	cardiac ventricle morphogenesis	65	2	0.11	0.00527
																				GO:0002767	immune response-inhibiting cell surface ...	4	1	0.01	0.00668
																				GO:0006599	phosphagen metabolic process	4	1	0.01	0.00668
																				GO:0006603	phosphocreatine metabolic process	4	1	0.01	0.00668
																				GO:1904706	negative regulation of vascular smooth m...	4	1	0.01	0.00668
																				GO:0001996	positive regulation of heart rate by epi...	5	1	0.01	0.00834
																				GO:0002765	immune response-inhibiting signal transd...	5	1	0.01	0.00834
																			MF	GO:0032396	inhibitory MHC class I receptor activity	2	1	0	0.0036
																				GO:0023029	MHC class Ib protein binding	4	1	0.01	0.0072
																				GO:0032393	MHC class I receptor activity	4	1	0.01	0.0072
																				GO:0004111	creatine kinase activity	5	1	0.01	0.009
																				GO:0009055	electron carrier activity	81	2	0.15	0.0093
																				GO:0008121	ubiquinol-cytochrome-c reductase activit...	7	1	0.01	0.0125
																				GO:0016681	oxidoreductase activity, acting on diphe...	7	1	0.01	0.0125
																				GO:0016679	oxidoreductase activity, acting on diphe...	8	1	0.01	0.0143
																				GO:0015078	hydrogen ion transmembrane transporter a...	109	2	0.2	0.0164
																				GO:0003796	lysozyme activity	11	1	0.02	0.0196
																				GO:0004383	guanylate cyclase activity	11	1	0.02	0.0196
																				GO:0008331	high voltage-gated calcium channel activ...	11	1	0.02	0.0196
																				GO:0019531	oxalate transmembrane transporter activi...	11	1	0.02	0.0196
																				GO:0016775	phosphotransferase activity, nitrogenous...	12	1	0.02	0.0214
																				GO:0008271	secondary active sulfate transmembrane t...	13	1	0.02	0.0232
																				GO:0001671	ATPase activator activity	14	1	0.03	0.0249
																				GO:0015116	sulfate transmembrane transporter activi...	14	1	0.03	0.0249
																				GO:0015106	bicarbonate transmembrane transporter ac...	15	1	0.03	0.0267
																				GO:0022857	transmembrane transporter activity	967	5	1.74	0.0278
																				GO:0008157	protein phosphatase 1 binding	21	1	0.04	0.0372
																			CC	GO:0032059	bleb	5	1	0.01	0.0082
																				GO:0016272	prefoldin complex	7	1	0.01	0.0114
																				GO:0008074	guanylate cyclase complex, soluble	10	1	0.02	0.0163
																				GO:0031941	filamentous actin	26	1	0.04	0.0418
																				GO:0030016	myofibril	204	2	0.33	0.0439
																				GO:0043292	contractile fiber	213	2	0.35	0.0474
																				GO:0016020	membrane	9780	21	16.04	0.0495
																				GO:0005891	voltage-gated calcium channel complex	33	1	0.05	0.0528
																				GO:0016592	mediator complex	35	1	0.06	0.0559
																				GO:0031672	A band	40	1	0.07	0.0636
																				GO:0044425	membrane part	7646	17	12.54	0.072
																				GO:0034704	calcium channel complex	53	1	0.09	0.0834
																				GO:0016459	myosin complex	58	1	0.1	0.0909
																				GO:0001750	photoreceptor outer segment	63	1	0.1	0.0984
																				GO:0001725	stress fiber	64	1	0.1	0.0999
																				GO:0097517	contractile actin filament bundle	64	1	0.1	0.0999
																				GO:0032587	ruffle membrane	66	1	0.11	0.1028
																				GO:0032432	actin filament bundle	69	1	0.11	0.1073
																				GO:0031252	cell leading edge	347	2	0.57	0.1103
																				GO:0042641	actomyosin	73	1	0.12	0.1131
