# Supplementary material for: Co-expression network modeling identifies key long non-coding RNA and mRNA modules in altering molecular phenotype to develop stress-induced depression in rats
Source: Transl Psychiatry. 2019 Apr 3;9:125. doi: 10.1038/s41398-019-0448-z (PMC6447569; doi:10.1038/s41398-019-0448-z)
Supplement: Supplementary file 6 — Supplementary Table 5 [file 41398_2019_448_MOESM6_ESM.xls]

## Sheet: ST5
Supplementary Table 5: lncRNA based intramodular relationship showing gene set enrichment for various pathways
lnc pathway
Module	Category	Term	Gene Count	% in pathway	P-Value	Benjamini
Turquoise	KEGG_PATHWAY	Olfactory transduction	13	19.7	0.0016	0.041
ltc pathway
Module	Category	Term	Gene Count	% in pathway	P-Value	Benjamini
Blue	KEGG_PATHWAY	Riboflavin metabolism	2	2.7	0.075	0.93
Brown	KEGG_PATHWAY	Cardiac muscle contraction	3	5	0.037	0.79
Turquoise	KEGG_PATHWAY	Cardiac muscle contraction	3	5.9	0.018	0.42
yellow	KEGG_PATHWAY	Olfactory transduction	8	15.4	0.027	0.49
Ntc pathway
Module	Category	Term	Gene Count	% in pathway	P-Value	Benjamini
Blue	KEGG_PATHWAY	Olfactory transduction	7	13.5	0.035	0.52
Green	KEGG_PATHWAY	Olfactory transduction	7	17.9	0.035	0.43
Red	KEGG_PATHWAY	Neuroactive ligand-receptor interaction	3	8.3	0.077	0.8
	KEGG_PATHWAY	Type II diabetes mellitus	2	5.6	0.084	0.59
Turquoise	KEGG_PATHWAY	Cardiac muscle contraction	5	12.5	1.6e-05	0.00043
	KEGG_PATHWAY	Hypertrophic cardiomyopathy (HCM)	3	7.5	0.013	0.17
	KEGG_PATHWAY	Dilated cardiomyopathy	3	7.5	0.015	0.13
	KEGG_PATHWAY	Huntington's disease	3	7.5	0.061	0.34
	KEGG_PATHWAY	Alzheimer's disease	3	7.5	0.065	0.3
Yellow	KEGG_PATHWAY	Olfactory transduction	7	16.3	0.006	0.053
