# Supplementary material for: Co-expression network modeling identifies key long non-coding RNA and mRNA modules in altering molecular phenotype to develop stress-induced depression in rats
Source: Transl Psychiatry. 2019 Apr 3;9:125. doi: 10.1038/s41398-019-0448-z (PMC6447569; doi:10.1038/s41398-019-0448-z)
Supplement: Supplementary file 7 — Supplementary Table 6 [file 41398_2019_448_MOESM7_ESM.xls]

## Sheet: ST6
Supplementary Table 6: mRNA based intramodular relationship showing enrichment of various hub genes
LTC (LH vs TC lncRNA)
Reference gene	Module	SeqID	Chromosome	Fold Change	P-value	Regulation
XR_008406	turquoise	XR_008406	chr4	1.61434	0.00046984	down
XR_008625	turquoise	XR_008625	chr9	2.32911	9.14374e-07	down
XR_007846	turquoise	XR_007846	chr8	1.70174	0.000449201	down
XR_008080	turquoise	XR_008080	chr2	2.5725	1.96141e-05	down
XR_008678	turquoise	XR_008678	chr1	1.60586	1.66475e-06	down
XR_005861	turquoise	XR_005861	chr4	1.56496	7.25832e-05	down
XR_008361	turquoise	XR_008361	chr17	2.05903	4.42095e-06	down
XR_008529	turquoise	XR_008529	chr19	1.86136	1.81404e-05	down
XR_006115	turquoise	XR_006115	chr8	1.86815	0.000129096	down
MRAK043920	turquoise	MRAK043920	chr6	1.43444	9.6063e-05	down
XR_007965	turquoise	XR_007965	chr2	1.66377	1.57333e-05	down
XR_007653	turquoise	XR_007653	chrX	1.54074	1.36704e-05	down
XR_007153	turquoise	XR_007153	chr8	1.70159	0.000250427	down
XR_006800	brown	XR_006800	chr16	1.85709	0.000564445	down
AF352021	brown	AF352021	chr13	1.85709	0.00419066	down
XR_006015	brown	XR_006015	chr3	1.58808	0.00152014	down
XR_005622	brown	XR_005622	chr20	1.79809	0.00364015	down
MRAK144466	brown	MRAK144466	chr6	1.63297	0.0235792	down
XR_009079	brown	XR_009079	chr7	1.96106	0.00351103	down
AY394924	brown	AY394924	chr5	1.95985	0.00250115	down
LNC (LH vs NLH lncRNA)
Reference gene	Module	SeqID	Chromosome	Fold Change	P-value	regulation
AY539919	turquoise	AY539919	chr1	1.50711	0.00294255	up
MRAK039538	turquoise	MRAK039538	chrX	1.44551	0.0101047	up
AY562215	turquoise	AY562215	chr11	1.41614	0.00147027	up
MRAK048306	turquoise	MRAK048306	chr9	1.35856	0.00527038	up
NTC (NLH vs TC lncRNA)
Reference gene	Module	SeqID	Chromosome	Fold Change	P-value	regulation
XR_008967	turquoise	XR_008967	chr15	1.34243	8.37551e-05	up
XR_008566	turquoise	XR_008566	chr6	2.08743	0.00460748	down
XR_009175	turquoise	XR_009175	chr15	1.96068	0.00839798	down
XR_007909	turquoise	XR_007909	chr15	1.71045	0.00950877	down
XR_006115	turquoise	XR_006115	chr8	2.109	0.00404607	down
XR_005783	turquoise	XR_005783	chr6	2.38493	0.00293992	down
