# Supplementary material for: Co-expression network modeling identifies key long non-coding RNA and mRNA modules in altering molecular phenotype to develop stress-induced depression in rats
Source: Transl Psychiatry. 2019 Apr 3;9:125. doi: 10.1038/s41398-019-0448-z (PMC6447569; doi:10.1038/s41398-019-0448-z)
Supplement: Supplementary file 8 — Supplementary Table 7 [file 41398_2019_448_MOESM8_ESM.xlsx]

## Sheet: ST7
Supplementary Table 7: Susceptibility associated mRNA and lncRNAs and their related gene ontology and pathways
		ProbeName	SeqID	GeneSymbol	EntrezGene	P-value	Flod Change	Regulation				lncRNA				Gene ontology	GO.ID	Term	Annotated	Significant	Expected	classicFisher				Category	Term	Gene Count	% in pathway	P-Value	Benjamini
		CUST_824_PI421866198	NM_001000312	Olr510_predicted	295765	0.00189098	2.73985	up				S69385				BP	GO:0060363	cranial suture morphogenesis	11	2	0	3.7e-06				KEGG_PATHWAY	Olfactory transduction	48	12.6	5.2e-07	6.1e-05
		CUST_10866_PI421866198	NM_001106517	Sptlc3	296188	2.90299e-05	2.72275	up				MRAK044406					GO:0097094	craniofacial suture morphogenesis	17	2	0	9e-06				KEGG_PATHWAY	Neuroactive ligand-receptor interaction	14	3.7	0.0091	0.42
		CUST_14006_PI421866198	NM_001025131	Sult2a2_predicted	361510	0.0150369	2.37478	down				uc.178-					GO:0048701	embryonic cranial skeleton morphogenesis	48	2	0.01	7.5e-05				KEGG_PATHWAY	Viral myocarditis	6	1.6	0.055	0.9
		CUST_2028_PI421866198	NM_053759	Six1	114634	0.0102922	2.27701	up				MRAK050796					GO:1904888	cranial skeletal system development	59	2	0.02	0.00011				KEGG_PATHWAY	Autoimmune thyroid disease	5	1.3	0.056	0.82
		CUST_9861_PI421866198	NM_031835	Agxt2	83784	0.0136153	2.25559	up				uc.84-					GO:0003151	outflow tract morphogenesis	62	2	0.02	0.00013				KEGG_PATHWAY	Renin-angiotensin system	3	0.8	0.081	0.87
		CUST_707_PI421866198	NM_001000352	Olr674_predicted	295881	0.0204541	2.25002	up				AF030086					GO:0060349	bone morphogenesis	94	2	0.03	0.00029
		CUST_3605_PI421866198	NM_134418	Gp2	171459	0.00115085	2.24624	up				uc.355-					GO:0006127	glycerophosphate shuttle	1	1	0	0.00029
		CUST_5469_PI421866198	NM_138522	Gm1960	171551	0.00188839	2.22404	up				uc.335+					GO:0035602	fibroblast growth factor receptor signal...	1	1	0	0.00029
		CUST_13611_PI421866198	NM_001106145	Slc27a6	291582	0.0245039	2.16435	down				MRAK044932					GO:0035603	fibroblast growth factor receptor signal...	1	1	0	0.00029
		CUST_4041_PI421866198	NM_021867	Fgf16	60464	0.00445377	2.14092	up				AJ131563					GO:0035604	fibroblast growth factor receptor signal...	1	1	0	0.00029
		CUST_2576_PI421866198	NM_001012027	Serpinc1	304917	0.0310385	2.06988	up				AF050659					GO:0060365	coronal suture morphogenesis	1	1	0	0.00029
		CUST_2286_PI421866198	NM_001008865	Tessp6	408245	0.0328531	2.00638	down				MRAK046298					GO:2000800	regulation of endocardial cushion to mes...	1	1	0	0.00029
		CUST_14710_PI421866198	NM_001001089	Olr1391_predicted	405983	0.00683507	2.00442	up				uc.329+					GO:2000802	positive regulation of endocardial cushi...	1	1	0	0.00029
		CUST_2420_PI421866198	NM_001008809	Kb35	406227	0.00168717	1.98624	up				uc.256-					GO:0030282	bone mineralization	102	2	0.03	0.00034
		CUST_9268_PI421866198	NM_001106796	Hoxc12	300262	0.0486283	1.98205	up				MRFT35199					GO:0048704	embryonic skeletal system morphogenesis	102	2	0.03	0.00034
		CUST_8273_PI421866198	NM_182952	Cxcl11	305236	0.0287271	1.97561	up				MRAK042244					GO:0001837	epithelial to mesenchymal transition	104	2	0.03	0.00035
		CUST_14891_PI421866198	NM_130752	Fgf21	170580	4.35682e-05	1.94477	up				XR_006113					GO:0016202	regulation of striated muscle tissue dev...	125	2	0.04	0.00051
		CUST_10225_PI421866198	NM_012684	Vcsa1	24867	0.0434972	1.93882	up				DQ223059					GO:0019362	pyridine nucleotide metabolic process	126	2	0.04	0.00052
		CUST_12229_PI421866198	NM_001106333	Lgals12	293710	0.0489877	1.93279	down				S74331					GO:0046496	nicotinamide nucleotide metabolic proces...	126	2	0.04	0.00052
		CUST_14014_PI421866198	NM_001013166	Gsg1	312793	0.0333182	1.90474	up				MRAK030941					GO:0048634	regulation of muscle organ development	127	2	0.04	0.00053
		CUST_4210_PI421866198	NM_214824	Olr1365_predicted	287081	9.5009e-05	1.89283	up				XR_006354				MF	GO:0004888	transmembrane signaling receptor activit...	2436	93	45.35	2.3e-12
		CUST_6930_PI421866198	NM_001107769	Slc24a5	311387	0.049454	1.8818	down				MRNR_024325					GO:0004930	G-protein coupled receptor activity	1931	80	35.95	2.4e-12
		CUST_4795_PI421866198	NM_053309	Homer2	29547	0.0112301	1.86457	up				XR_007922					GO:0099600	transmembrane receptor activity	2478	94	46.13	2.5e-12
		CUST_5466_PI421866198	NM_138525	Mucdhl	171554	0.00793373	1.86291	down				XR_009024					GO:0038023	signaling receptor activity	2533	95	47.16	3.5e-12
		CUST_5541_PI421866198	NM_001108403	Nsun2	361191	0.00375619	1.85111	down				XR_005514					GO:0004872	receptor activity	2723	98	50.7	1.6e-11
		CUST_1987_PI421866198	NM_001000123	Olr47_predicted	293189	0.0418288	1.83906	down				uc.310+					GO:0060089	molecular transducer activity	2723	98	50.7	1.6e-11
		CUST_1818_PI421866198	NM_022630	Tmprss11d	64565	0.0233893	1.83742	up				XR_005964					GO:0004871	signal transducer activity	2775	97	51.66	1.1e-10
		CUST_1772_PI421866198	NM_001000175	Olr170_predicted	293316	0.0315197	1.80201	down				uc.253+					GO:0004984	olfactory receptor activity	1475	55	27.46	4.6e-07
		CUST_2502_PI421866198	NM_022544	Defb4	64389	0.0123692	1.79306	down				MRAK032505					GO:0016503	pheromone receptor activity	106	9	1.97	0.00016
		CUST_2224_PI421866198	NM_023022	Rhag	65207	0.00155444	1.7928	up				XR_008038					GO:0001653	peptide receptor activity	136	10	2.53	0.00023
		CUST_8296_PI421866198	NM_001164826	RT1-Db2	24981	0.0180953	1.78928	up				uc.185+					GO:0008528	G-protein coupled peptide receptor activ...	132	9	2.46	0.00082
		CUST_1624_PI421866198	NM_001008935	V1rj3	494282	0.0365136	1.78846	up				uc.15+					GO:0004252	serine-type endopeptidase activity	197	11	3.67	0.00119
		CUST_1991_PI421866198	NM_001109439	LOC681325	681325	0.00914626	1.77778	up				MRuc008iis					GO:0045236	CXCR chemokine receptor binding	13	3	0.24	0.00159
		CUST_12466_PI421866198	NM_001105870	Rtp1	288006	0.0449954	1.77597	up				MRAK053129					GO:0008236	serine-type peptidase activity	219	11	4.08	0.00274
		CUST_12702_PI421866198	NM_001100990	Rspo3	498997	0.0496311	1.77215	down				MRAK136794					GO:0017171	serine hydrolase activity	222	11	4.13	0.00305
		CUST_7153_PI421866198	NM_001007635	tGap1	294892	0.00368427	1.74865	up				MRAK090243					GO:0001637	G-protein coupled chemoattractant recept...	25	3	0.47	0.01085
		CUST_1077_PI421866198	NM_001135870	Plekhg4	307796	0.00162374	1.73343	down				uc.36-					GO:0017046	peptide hormone binding	48	4	0.89	0.01205
		CUST_10229_PI421866198	NM_012682	Ucp1	24860	0.0306241	1.73116	up				XR_008141					GO:0042379	chemokine receptor binding	48	4	0.89	0.01205
		CUST_5635_PI421866198	NM_001127564	RGD1560481	500409	0.0283849	1.71898	up				MRAK139107					GO:0001621	ADP receptor activity	1	1	0.02	0.01862
		CUST_5159_PI421866198	NM_153307	Cyp4a10	50549	0.00500123	1.71727	up				BC100078					GO:0002059	thymine binding	1	1	0.02	0.01862
		CUST_4203_PI421866198	NM_214828	Olr1378_predicted	287086	0.033516	1.71587	down				BC168681				CC	GO:0031224	intrinsic component of membrane	6590	167	118.51	2.5e-08
		CUST_611_PI421866198	NM_001000380	Olr397	296663	0.0260267	1.71446	up				AY383701					GO:0016021	integral component of membrane	6503	163	116.94	1.1e-07
		CUST_6234_PI421866198	NM_001135090	Adam34	685846	0.0270839	1.71338	up				MRAK081055					GO:0044425	membrane part	7646	181	137.5	7.5e-07
		CUST_9560_PI421866198	NM_001014210	Tbc1d21	363072	0.00177705	1.70617	up				DQ630444					GO:0071944	cell periphery	5281	129	94.97	3.1e-05
		CUST_5868_PI421866198	NM_019296	Cdc2a	54237	0.00107047	1.69848	down				MRAK043754					GO:0005886	plasma membrane	5156	125	92.72	6.5e-05
		CUST_890_PI421866198	NM_001109601	Tcl1a	690575	0.0194019	1.69103	down				AF439401					GO:0016020	membrane	9780	204	175.87	0.00097
		CUST_2071_PI421866198	NM_001009385	RGD1311384	304603	0.00469526	1.68308	down				MRAK149722					GO:0042583	chromaffin granule	8	2	0.14	0.0084
		CUST_10091_PI421866198	NM_001106628	Mrps35	297727	0.00384257	1.68088	up				MRAK148578					GO:0034359	mature chylomicron	1	1	0.02	0.01798
		CUST_969_PI421866198	NM_001009510	V1rf3	494229	0.00489088	1.67513	up				XR_008827					GO:0005771	multivesicular body	34	3	0.61	0.02285
		CUST_4520_PI421866198	NM_001109068	Pm20d1	498226	0.00991307	1.66542	up				MRAK134074					GO:0030112	glycocalyx	2	1	0.04	0.03564
		CUST_3861_PI421866198	NM_001109156	RGD1566127	499270	0.00209525	1.66418	up				MRAK008811					GO:0032807	DNA ligase IV complex	2	1	0.04	0.03564
		CUST_2210_PI421866198	NM_001108930	Vpreb3	365550	0.0161304	1.65834	down				XR_005529					GO:0097442	CA3 pyramidal cell dendrite	2	1	0.04	0.03564
		CUST_13445_PI421866198	NM_017036	Prl4a1	24656	0.00483816	1.64957	down				MRAK133162					GO:0031233	intrinsic component of external side of …	17	2	0.31	0.0367
		CUST_6879_PI421866198	NM_001002834	Senp18	408222	0.0395789	1.6474	up				MRAK010042					GO:0043025	neuronal cell body	608	17	10.93	0.04892
		CUST_1011_PI421866198	NM_001024273	Cmah	361245	0.0367224	1.64511	down				MRAK042549					GO:0005922	connexon complex	20	2	0.36	0.04951
		CUST_6433_PI421866198	NM_133537	Expi	171059	0.00378411	1.64471	up				uc.117+					GO:0097362	MCM8-MCM9 complex	3	1	0.05	0.05299
		CUST_3561_PI421866198	NM_001034936	RGD1308665	360505	0.0128507	1.64375	up				MRAK021346					GO:0097441	basilar dendrite	3	1	0.05	0.05299
		CUST_12713_PI421866198	NM_199095	Svs1	297081	0.0155406	1.64216	up				MRAK046554					GO:1990452	Parkin-FBXW7-Cul1 ubiquitin ligase compl...	3	1	0.05	0.05299
		CUST_6947_PI421866198	NM_001002802	Bace2	288227	0.0104924	1.64187	up				MRAY279360					GO:0005732	small nucleolar ribonucleoprotein comple…	21	2	0.38	0.05408
		CUST_6442_PI421866198	NM_001107808	Btbd4	311718	0.0371265	1.63896	up				MRuc008ytr					GO:0005640	nuclear outer membrane	22	2	0.4	0.0588
		CUST_2033_PI421866198	NM_053755	Slc26a3	114629	0.0239309	1.63786	up				MRuc009bks
		CUST_13512_PI421866198	NM_001099466	Vom2r59	288396	0.0370117	1.63564	down				AY158023
		CUST_3025_PI421866198	NM_138902	Ear11	192264	0.0338514	1.62926	up				XR_006357
		CUST_8171_PI421866198	NM_001107473	Zim1	308322	0.0328724	1.62747	up				uc.75+
		CUST_2437_PI421866198	NM_173338	Slco6c1	287006	0.01419	1.62679	down				MRAK030859
		CUST_11975_PI421866198	NM_031543	Cyp2e1	25086	0.029884	1.62574	up				uc.418+
		CUST_658_PI421866198	NM_001024300	LOC499626	499626	0.00169303	1.62489	up				uc.257+
		CUST_9044_PI421866198	NM_001107282	Irg1	306127	0.0222768	1.62264	down				X55180
		CUST_5068_PI421866198	NM_001127652	Ckmt2	688698	0.0485091	1.62012	down				XR_007150
		CUST_12419_PI421866198	NM_001105892	Dscr6	288239	0.0264955	1.61992	down				XR_007337
		CUST_9963_PI421866198	NM_013174	Tgfb3	25717	0.0374037	1.61796	up				MRAK045738
		CUST_4077_PI421866198	NM_001108693	Rbp7	362662	0.00805696	1.61753	up				XR_005920
		CUST_6592_PI421866198	NM_053019	Avpr1a	25107	0.000248053	1.61727	up				MRAK041343
		CUST_14082_PI421866198	NM_001017502	LOC498404	498404	0.00189622	1.6167	down				MRAK162541
		CUST_11143_PI421866198	NM_001037529	Defb44	641652	0.0474337	1.61622	up				MRAK040340
		CUST_836_PI421866198	NM_053958	Ccr3	117027	0.00547407	1.61489	up				XR_007113
		CUST_14410_PI421866198	NM_001000682	Olr486_predicted	404887	0.00546137	1.61155	up				uc.432+
		CUST_15068_PI421866198	NM_001000519	Olr1307	315573	0.021493	1.61149	up				MRAK015138
		CUST_9355_PI421866198	NM_175593	Tpsg1	302990	0.0166255	1.60279	down				MRAK012966
		CUST_3864_PI421866198	NM_001109153	RGD1559600	499256	0.0445851	1.60277	up				XR_006153
		CUST_283_PI421866198	NM_001000400	Olr851_predicted	298040	0.0493478	1.59533	up				XR_009022
		CUST_11723_PI421866198	NM_198735	Art2b	293152	0.0286426	1.59473	up				MRAK155713
		CUST_14039_PI421866198	NM_001017513	MGC108974	499108	0.02978	1.58675	down				BC168208
		CUST_12381_PI421866198	NM_001000951	Olr114_predicted	405297	0.0464324	1.5863	up				uc.124+
		CUST_1686_PI421866198	NM_001135759	Col4a3	363265	0.0121122	1.58613	up				XR_006409
		CUST_13355_PI421866198	NM_017058	Vdr	24873	0.000327018	1.58346	up				MRAK053312
		CUST_5216_PI421866198	NM_021689	Ereg	59325	0.0103811	1.58315	up				MRAK136789
		CUST_2269_PI421866198	NM_001008878	LOC362921	362921	0.0187978	1.57842	down				XR_006676
		CUST_10121_PI421866198	NM_013109	Otx1	25646	0.0440466	1.57559	up				XR_005559
		CUST_5266_PI421866198	NM_001134754	Seli	362713	0.0190476	1.56939	up				MRAK015189
		CUST_6644_PI421866198	NM_001134542	Pcyox1l	307396	0.0124103	1.56888	down				uc.439+
		CUST_12138_PI421866198	NM_001106368	Pik3ap1	294048	0.00761835	1.56771	up				uc.165+
		CUST_769_PI421866198	NM_001000330	Olr592_predicted	295824	0.0213937	1.56632	up				XR_009144
		CUST_6310_PI421866198	NM_001039377	Alox12b	287425	0.00395059	1.56189	up				MRAK044923
		CUST_1197_PI421866198	NM_001109578	LOC690326	690326	0.0361656	1.5611	down				MRAK052263
		CUST_3888_PI421866198	NM_001109144	Pth2	499149	0.00473009	1.55748	up				MRAK045874
		CUST_12674_PI421866198	NM_001001352	Olr1537	288198	0.00901623	1.55689	up				XR_006887
		CUST_7077_PI421866198	NM_133422	Zfp483	170955	0.0126772	1.5499	up				BC099100
		CUST_2341_PI421866198	NM_001008836	RT1-CE13	414790	0.0395926	1.5486	up				XR_008358
		CUST_8491_PI421866198	NM_012975	Lgals4	25474	0.0412225	1.54759	down				MRAK172011
		CUST_11806_PI421866198	NM_023994	Tas2r16	78980	0.0116922	1.5403	up				MRAK084895
		CUST_2827_PI421866198	NM_001109306	Satb2	501145	0.0064086	1.53972	down				MRAK047431
		CUST_5425_PI421866198	NM_019308	Gja6	54256	0.0230925	1.5393	up				XR_007868
		CUST_3474_PI421866198	NM_001108753	Uhrf1bp1l	363009	0.008392	1.53237	up				XR_009447
		CUST_13894_PI421866198	NM_024126	Odf1	24610	0.00701741	1.53127	up				AY383658
		CUST_13033_PI421866198	NM_001040008	LOC500319	500319	0.0396848	1.53105	down				XR_006006
		CUST_8282_PI421866198	NM_001107417	Neto2	307757	0.040291	1.53002	up				MRAK033902
		CUST_8215_PI421866198	NM_213627	Zdhhc23	363783	0.00815914	1.52951	down				MRAK038787
		CUST_6946_PI421866198	NM_001002803	Btnl3	407781	0.0385683	1.5279	down				MRAK005097
		CUST_8841_PI421866198	NM_001001934	Ly6g5b	406867	0.00341511	1.52693	up				MRAK134451
		CUST_8893_PI421866198	NM_001106845	Ankrd34c	300889	0.0193694	1.5257	down				MRAK050685
		CUST_15037_PI421866198	NM_001000544	Olr142_predicted	365330	0.0374282	1.51605	up				MRuc008vai
		CUST_5379_PI421866198	NM_001134716	Clec12a	680338	0.0323014	1.51539	up				BC166491
		CUST_10879_PI421866198	NM_001106510	Tmc2	296153	0.00690368	1.51415	up				XR_005502
		CUST_1227_PI421866198	NM_001000250	Olr332_predicted	293769	0.00134899	1.51298	up				BC091168
		CUST_2223_PI421866198	NM_023023	Dpysl5	65208	0.0195773	1.50084	up				XR_005980
		CUST_3698_PI421866198	NM_173146	Unc13c	286931	0.0344525	1.50002	down				XR_008965
		CUST_9460_PI421866198	NM_001002285	Mrgprb2	404645	0.0049394	1.49875	up				XR_006531
		CUST_978_PI421866198	NM_001009503	Pfn4	494222	0.00524902	1.49425	up				MRAK137162
		CUST_66_PI421866198	NM_001000499	Olr1576_predicted	304985	0.0432974	1.49204	up				AF375874
		CUST_14239_PI421866198	NM_001001112	Olr1699_predicted	406011	0.0037184	1.49199	up				MRuc008sar
		CUST_13615_PI421866198	NM_001106141	RGD1562699	291558	0.0475496	1.48795	down				MRuc008lra
		CUST_10710_PI421866198	NM_001106583	Pgr15l	296867	0.0150018	1.48703	up				DQ889715
		CUST_8868_PI421866198	NM_001106869	Cdcp1	301082	0.0286328	1.48658	down				MRAK139013
		CUST_6943_PI421866198	NM_001107760	Dll4	311332	0.0162373	1.4856	down				MRAK042985
		CUST_95_PI421866198	NM_001000482	Olr1341_predicted	300643	0.0364477	1.48521	down				MRuc007lzn
		CUST_3234_PI421866198	NM_053577	Spp2	94168	0.00158548	1.47886	up				D78159
		CUST_15012_PI421866198	NM_001000568	Olr578_predicted	366109	0.0499819	1.47558	up				MRAK047306
		CUST_3898_PI421866198	NM_053472	Cox4i2	84683	0.0118997	1.47546	up				MRAK047606
		CUST_3075_PI421866198	NM_001008758	Krt1-4	303528	0.0109366	1.47011	up				MRAK034400
		CUST_8390_PI421866198	NM_001106927	Pdcd1	301626	0.0260385	1.4692	up				XR_009385
		CUST_4880_PI421866198	NM_001128139	Lcn13	680754	0.0245188	1.46851	down				MRAK136269
		CUST_9652_PI421866198	NM_001107169	Gli2	304729	0.0432621	1.4676	down				BC086414
		CUST_2046_PI421866198	NM_001000103	Olr1646_predicted	290202	0.0246401	1.4675	down				XR_005725
		CUST_14389_PI421866198	NM_001000691	Olr29_predicted	404896	0.000819468	1.46549	up				MRAK157064
		CUST_12567_PI421866198	NM_001037327	Csmd1	364634	0.019043	1.4643	down				MRAK154311
		CUST_652_PI421866198	NM_001024306	LOC499709	499709	0.00642593	1.46366	down				MRAK038201
		CUST_9377_PI421866198	NM_175587	Taar7h	294130	0.0115704	1.46283	down				MRAK150979
		CUST_13372_PI421866198	NM_001099498	Vom2r44	266778	0.0422551	1.46253	up				MRBC051595
		CUST_13885_PI421866198	NM_001000714	Olr1520	404963	0.00111037	1.46058	up				AY387071
		CUST_3148_PI421866198	NM_153626	Npas4	266734	0.00534067	1.45704	down				MRAK087839
		CUST_9950_PI421866198	NM_001106685	Csf3r	298518	0.0144004	1.45661	down				MRAK135260
		CUST_11997_PI421866198	NM_031534	Wt1	24883	0.0351786	1.45574	down				MRAK162704
		CUST_6468_PI421866198	NM_133516	Svs5	171027	0.0394179	1.4555	up				MRAK046177
		CUST_6653_PI421866198	NM_001108297	Gsdma1	360619	0.0195973	1.45499	down				uc.339-
		CUST_1322_PI421866198	NM_022702	Taok2	64666	0.00483466	1.45436	up				uc.467+
		CUST_12894_PI421866198	NM_030996	Oprs1	29336	0.00206551	1.45416	down				uc.446-
		CUST_7814_PI421866198	NM_001107543	Ubqln3	308905	0.0354386	1.45197	down				XR_008164
		CUST_1774_PI421866198	NM_001000173	Olr167_predicted	293314	0.0338207	1.4515	up				MRAK020698
		CUST_3222_PI421866198	NM_001109244	Lbx2	500224	0.0143881	1.45136	up				X78893
		CUST_10100_PI421866198	NM_001106620	Leprel2	297595	0.0489769	1.4507	down				uc.47-
		CUST_4086_PI421866198	NM_001130575	Rspo2	500863	0.00634004	1.44817	up				MRAK042756
		CUST_12935_PI421866198	NM_001099517	Vom2r72	689072	0.0317244	1.44579	up				NR_024023
		CUST_3758_PI421866198	NM_001109184	LOC499618	499618	0.0134423	1.44375	up				MRBC054063
		CUST_972_PI421866198	NM_001009509	V1re17	494228	0.0282384	1.44355	up				MRAK052585
		CUST_11046_PI421866198	NM_012551	Egr1	24330	0.00530503	1.44269	up				S71289
		CUST_604_PI421866198	NM_022859	Crisp1	64827	0.0148132	1.44252	up				AB072251
		CUST_14861_PI421866198	NM_001001024	Olr95_predicted	405909	0.0115362	1.43398	up				MRAK043901
		CUST_10869_PI421866198	NM_001106514	Mcm8	296178	0.0117063	1.43366	up				MRAK156045
		CUST_720_PI421866198	NM_053998	Rab8a	117103	0.0207637	1.43216	down				MRAK134839
		CUST_12252_PI421866198	NM_001000999	Olr264_predicted	405363	0.00939068	1.43175	down				MRAK163865
		CUST_13682_PI421866198	NM_001106115	Trim27	291171	0.0256506	1.43148	down				MRAK033809
		CUST_4211_PI421866198	NM_214823	Olr1355	287080	0.0140913	1.42987	down				MRAK042298
		CUST_14833_PI421866198	NM_001001038	Olr257_predicted	405924	0.00139654	1.42478	up				uc.69+
		CUST_150_PI421866198	NM_001047963	LOC500877	500877	0.045354	1.42397	down				MRuc008ljt
		CUST_1722_PI421866198	NM_001008905	V1re1	494258	0.000627771	1.42374	down				MRAK089158
		CUST_2804_PI421866198	NM_001109315	RGD1560927	501507	0.00431972	1.42241	down				XR_008693
		CUST_1933_PI421866198	NM_053787	Trpv5	116469	0.0245542	1.42173	up				MRAK165756
		CUST_5369_PI421866198	NM_019325	Myh4	360543	0.0252848	1.42136	up				uc.192+
		CUST_12646_PI421866198	NM_001001365	Olr1049_predicted	288840	0.00498378	1.41887	up				XR_006416
		CUST_180_PI421866198	NM_001047951	LOC499796	499796	0.0406314	1.41843	up				XR_009481
		CUST_14519_PI421866198	NM_001000618	Olr733_predicted	404810	0.000520269	1.41815	up				MRAK085511
		CUST_13381_PI421866198	NM_001099493	Vom2r24	690816	0.000948922	1.41791	up				XR_006711
		CUST_770_PI421866198	NM_022800	P2ry12	64803	0.0155674	1.41744	down				MRAK047939
		CUST_12977_PI421866198	NM_001000884	Olr1117_predicted	405183	0.00605024	1.41639	down				MRAK088187
		CUST_4476_PI421866198	NM_022242	Niban	63912	0.0225843	1.41608	up				MRAK035973
		CUST_12326_PI421866198	NM_001000975	Olr810_predicted	405330	0.00703985	1.41581	up				MRAK041529
		CUST_4160_PI421866198	NM_001108667	Fktn	362520	0.0430643	1.41518	down				XR_008568
		CUST_14949_PI421866198	NM_181476	Gpr109a	353250	0.015258	1.4145	up				XR_006626
		CUST_5012_PI421866198	NM_022193	Acaca	60581	0.0162895	1.41444	up				MRAK086549
		CUST_4545_PI421866198	NM_022216	Gpr20	60667	0.00886282	1.41223	up				MRAK160707
		CUST_4984_PI421866198	NM_052802	Kap	24937	0.0263656	1.40832	up				AF145794
		CUST_8291_PI421866198	NM_182949	Prss27	287108	0.0134505	1.40741	up				XR_006964
		CUST_11644_PI421866198	NM_020072	Acpp	56780	0.0452267	1.40515	down				BC098780
		CUST_6292_PI421866198	NM_001107866	Loxl3	312478	0.019641	1.40474	up				XR_005766
		CUST_6572_PI421866198	NM_001134567	RGD1564811	316157	0.0129891	1.40436	down				MRAK083542
		CUST_14931_PI421866198	NM_001081980	RGD1311490_predicted	361697	0.00636836	1.40429	down				AF259786
		CUST_12115_PI421866198	NM_001106373	Pank1	294088	0.00865682	1.40424	up				uc.463-
		CUST_10966_PI421866198	NM_001137642	Kif18a	362186	0.02262	1.40368	up				AY383678
		CUST_1431_PI421866198	NM_001109511	Hdhd3	688746	5.34205e-05	1.40362	up				MRAK053465
		CUST_7234_PI421866198	NM_001130061	RGD1308380	305443	0.00101494	1.40298	up				MRAK041702
		CUST_4166_PI421866198	NM_001108663	RGD1310893	362514	0.0329367	1.40133	up				MRAK157328
		CUST_3445_PI421866198	NM_138854	Slc38a5	192208	0.0236712	1.39933	up				MRAK037832
		CUST_13217_PI421866198	NM_001037216	LOC501621	501621	0.00977329	1.39883	up				AY325248
		CUST_3706_PI421866198	NM_173140	Cryba2	286925	0.0299554	1.39827	down				AB045279
		CUST_2593_PI421866198	NM_001012020	Papolb	304300	0.0135721	1.39809	up				MRBC030003
		CUST_8016_PI421866198	NM_144730	Gata4	54254	0.0341804	1.39683	up				AX765729
		CUST_4042_PI421866198	NM_021866	Ccr2	60463	0.0318006	1.39601	up				MRAK006764
		CUST_7475_PI421866198	NM_001107620	Ubash3a	309666	0.00545732	1.39565	up				MRAK082121
		CUST_634_PI421866198	NM_001047878	F5	304929	0.00110256	1.39493	up				NR_028321
		CUST_5334_PI421866198	NM_152845	Brs3	260319	0.0482781	1.3935	up				AF098320
		CUST_3265_PI421866198	NM_178092	Slc4a10	295645	0.0146418	1.39305	up				MRAK017286
		CUST_10394_PI421866198	NM_012624	Pklr	24651	0.0214671	1.39068	down				XR_007977
		CUST_755_PI421866198	NM_053984	Gjb4	117055	0.0389656	1.39059	up				MRAK079955
		CUST_4332_PI421866198	NM_001108600	Actr5	362258	0.0120879	1.3904	up				MRAK036628
		CUST_12534_PI421866198	NM_001105833	Phospho1	287644	0.00355905	1.38998	up				uc.327+
		CUST_13096_PI421866198	NM_001000818	Olr1201_predicted	405106	0.0156824	1.38992	up				MRAK142304
		CUST_4353_PI421866198	NM_001008554	RGD1306446	289546	0.0208518	1.38986	up				MRAK038212
		CUST_11782_PI421866198	NM_001005887	Itch	311567	0.000322779	1.38933	down				uc.347+
		CUST_483_PI421866198	NM_001011900	Tssk1	288358	0.0289685	1.38922	down				uc.303+
		CUST_5323_PI421866198	NM_001134736	Wdr63	292165	0.0175338	1.3887	down				AJ783965
		CUST_7839_PI421866198	NM_001107521	Il20ra	308716	0.0072098	1.38795	up				XR_006650
		CUST_4080_PI421866198	NM_001108690	RGD1310427	362643	0.0030494	1.38789	down				MRAK016472
		A_43_P20016	NM_001107377	Rkhd2	307271	0.0169372	1.38722	down				XR_006482
		CUST_5039_PI421866198	NM_145777	Olfm3	252920	0.0247641	1.38663	down				uc.314-
		CUST_3783_PI421866198	NM_001004220	Etfb	292845	0.00923148	1.38611	down				EF076766
		CUST_13588_PI421866198	NM_017001	Epo	24335	0.0121859	1.38606	up				BC160868
		CUST_3028_PI421866198	NM_001108819	RGD1561958	363490	0.0205116	1.38089	down				BC058491
		CUST_5673_PI421866198	NM_001127556	RGD1563815	365549	0.0288759	1.38079	down				XR_006312
		CUST_1382_PI421866198	NM_001109524	Chml	689102	0.00905328	1.38074	up				MRAK141453
		CUST_4_PI421900130	NM_031144	Actb	81822	0.0127379	1.38013	down				uc.421+
		CUST_9729_PI421866198	NM_001025749	Grap	363616	0.0166664	1.37995	up				uc.179-
		CUST_13670_PI421866198	NM_001079838	Slc15a1	117261	2.12011e-05	1.37883	down				BC160832
		CUST_8574_PI421866198	NM_145084	Retsat	246298	0.00477658	1.3787	down				MRAK157681
		CUST_8527_PI421866198	NM_012956	Gabrb1	25450	0.00685277	1.37763	up				XR_008353
		CUST_14676_PI421866198	NM_001013065	Ggn	292765	0.0140838	1.3766	up				MRAK165901
		CUST_1953_PI421866198	NM_001000131	Olr50_predicted	293210	0.0342577	1.37553	up				MRAK136684
		CUST_14308_PI421866198	NM_001044233	RGD1565373_predicted	296985	0.0393208	1.37543	down				MRuc008ypu
		CUST_6704_PI421866198	NM_206848	RT1-Cl	24977	0.046614	1.37499	up				XR_006411
		CUST_5511_PI421866198	NM_001108420	Asb13	361268	0.00757922	1.37399	up				XR_006460
		CUST_1261_PI421866198	NM_001000248	Olr326_predicted	293764	0.0483431	1.37371	up				MRAK049176
		CUST_4903_PI421866198	NM_001108543	Mrps27	361883	0.00192572	1.37068	down				XR_008368
		CUST_4156_PI421866198	NM_134391	LOC171412	171412	0.0314497	1.36965	down				MRAK041297
		CUST_7325_PI421866198	NM_001108115	Atf7	315333	4.0901e-05	1.36947	down				MRAK047687
		CUST_13662_PI421866198	NM_001044303	LOC691416	691416	0.0273829	1.3692	down				MRAK138396
		CUST_10763_PI421866198	NM_013064	Hcrtr1	25593	0.00360333	1.36913	up				MRAK131748
		CUST_13908_PI421866198	NM_001000706	Olr906_predicted	404951	0.0185866	1.36684	up				L21004
		CUST_10607_PI421866198	NM_001107007	Slc5a10	303205	0.0286349	1.3665	up				MRAK040157
		CUST_1121_PI421866198	NM_001000299	Olr469_predicted	295739	0.0110831	1.36451	up				uc.425-
		CUST_13195_PI421866198	NM_001025276	RGD1305807	298077	0.00973621	1.3628	up				XR_007802
		CUST_10976_PI421866198	NM_012585	Htr1a	24473	0.0257498	1.36259	down				MRAK050417
		CUST_3448_PI421866198	NM_138851	Prok1	192205	0.0119882	1.36246	up				MRAK020475
		CUST_10292_PI421866198	NM_001113775	RGD1304982	289138	0.00365794	1.36207	up				MRAK040107
		CUST_6888_PI421866198	NM_001107787	Pax1	311505	0.00107018	1.36202	down				uc.77+
		CUST_6980_PI421866198	NM_001033959	Obp3	259247	0.02541	1.36193	up				MRuc008aql
		CUST_7306_PI421866198	NM_001014772	Adam9	290834	0.019335	1.36062	down				MRAK143741
		CUST_9215_PI421866198	NM_001013855	Timd2	287222	0.0303901	1.36033	up				MRAK083797
		CUST_13618_PI421866198	NM_001024748	Rshl1	292684	0.00592039	1.35996	up				XR_006319
		CUST_12773_PI421866198	NM_199082	Sectm1b	287884	0.0228079	1.35952	down				MRAK007144
		CUST_679_PI421866198	NM_001000361	Olr718_predicted	295910	0.0186831	1.35844	up				MRAK141683
		CUST_8239_PI421866198	NM_001107439	Snai3	307919	0.0136512	1.358	up				L20999
		CUST_3247_PI421866198	NM_001109234	RGD1564419	500128	0.0222194	1.35697	up				XR_006313
		CUST_2657_PI421866198	NM_001000042	Olr1569_predicted	287969	0.0362488	1.35616	down				XR_006614
		CUST_257_PI421866198	NM_001000411	Olr866_predicted	298475	0.0386275	1.35572	up				MRAK040816
		CUST_14622_PI421866198	NM_001017448	RGD1311358	294519	0.0168157	1.35539	down				MRuc007pdb
		CUST_1131_PI421866198	NM_001135849	Saps1	361502	0.000646275	1.35444	up				uc.73-
		CUST_12830_PI421866198	NM_001106269	Olig3	293012	0.0267791	1.35432	up				uc.417-
		CUST_45_PI421866198	NM_181364	Trhr2	252859	0.012612	1.35356	down				MRAK048703
		CUST_2802_PI421866198	NM_001109317	RGD1564799	501569	0.0426455	1.35336	down				MRAK031849
		CUST_1633_PI421866198	NM_001008930	V1rm6	494278	0.0247851	1.35297	up				uc.447-
		CUST_14206_PI421866198	NM_001001121	Olr1347	406024	0.0475258	1.35212	up				XR_006878
		CUST_4666_PI421866198	NM_053353	Cd40lg	84349	0.0227812	1.35029	up				MRAK029668
		CUST_14385_PI421866198	NM_001000695	Olr14_predicted	404901	0.029154	1.34973	up				MRAK140392
		CUST_13692_PI421866198	NM_001000785	Olr1408	405063	0.00579183	1.34961	up				uc.131+
		CUST_14173_PI421866198	NM_001106095	Lig4	290907	0.0409387	1.34943	down				MRuc007uxo
		CUST_5892_PI421866198	NM_019287	Apob	54225	0.00993249	1.34939	up				uc.472+
		CUST_2911_PI421866198	NM_001108893	RGD1559772	364946	0.0110445	1.34761	down				AY383656
		CUST_6341_PI421866198	NM_001107840	Zbtb26	311910	0.0224902	1.3468	up				XR_008938
		CUST_11327_PI421866198	NM_017341	Lipf	50682	0.00542644	1.34617	up				AY624955
		CUST_1687_PI421866198	NM_001008912	V1rc20	494263	0.00147156	1.34616	up				MRAK028009
		CUST_11013_PI421866198	NM_012568	Glra2	24397	0.0430965	1.34613	up				XR_007123
		CUST_2132_PI421866198	NM_023095	Mgat5	65271	0.0121771	1.3459	up				BC166774
		CUST_3331_PI421866198	NM_001009175	Trim40	365528	0.00184007	1.34536	up				MRuc007rsc
		CUST_5423_PI421866198	NM_138541	Tacstd1	171577	0.0222591	1.34482	up				MRAK017983
		CUST_10007_PI421866198	NM_001106667	Ifna4	298205	0.013418	1.34421	down				MRAK050831
		CUST_1541_PI421866198	NM_001136229	Trpm4	171143	0.0184545	1.3438	down				uc.389+
		CUST_2343_PI421866198	NM_001008834	RT1-CE11	414791	0.0218977	1.34338	up				AF525412
		CUST_6280_PI421866198	NM_133597	Chrnb3	171131	0.038241	1.34335	down				uc.219+
		CUST_3274_PI421866198	NM_001109222	Ppp1r3a	500036	0.0196485	1.34218	up				uc.66+
		CUST_1655_PI421866198	NM_001008923	V1rd6	494272	0.00467942	1.3421	up				AY325132
		CUST_1307_PI421866198	NM_001000237	Olr300_predicted	293599	0.00637514	1.34188	up				AF547168
		CUST_12695_PI421866198	NM_017146	Mcpt10	54269	0.0101449	1.34064	up				MRAK135627
		CUST_879_PI421866198	NM_198050	Kif27	246209	0.0396959	1.34043	up				MRAK157874
		CUST_8106_PI421866198	NM_175837	Cyp4a22	170544	0.00519058	1.34005	up				uc.460-
		CUST_1089_PI421866198	NM_001135869	Ugt2a3	289533	0.0304724	1.33952	up				MRAK034038
		CUST_12342_PI421866198	NM_024388	Nr4a1	79240	0.0356045	1.33913	down				MRAK041219
		CUST_5239_PI421866198	NM_001134761	Ccdc125	499518	0.0048618	1.33909	up				L07408
		CUST_12941_PI421866198	NM_001099514	Vom2r48	686145	0.00182544	1.33868	up				MRAK077802
		CUST_4193_PI421866198	NM_001130541	Colec10	299928	0.0404816	1.33802	down				uc.90-
		CUST_14257_PI421866198	NM_001106068	B3gnt3	290638	0.000539276	1.33775	up				MRAK172670
		CUST_14782_PI421866198	NM_031144	Actb	81822	0.0228861	1.33761	down				uc.93+
		CUST_9300_PI421866198	NM_001106766	Polrmt	299604	0.000367533	1.33701	down				MRAK032241
		CUST_11342_PI421866198	NM_031610	Kcnj3	50599	0.032378	1.33669	down				MRAK048166
		CUST_6023_PI421866198	NM_001134624	Lrrc69	500415	0.00550999	1.33531	up				MRAF267728
		CUST_1630_PI421866198	NM_001008931	V1rg13	494279	0.0207712	1.33512	down				MRAK016235
		CUST_8335_PI421866198	NM_001106976	Ppl	302934	0.0029878	1.33414	down				DQ213042
		CUST_4260_PI421866198	NM_001108634	Pole4	362385	0.0328938	1.33392	up				S71286
		CUST_1333_PI421866198	NM_053879	Cntn4	116658	0.0248837	1.33348	up				uc.338+
		CUST_8137_PI421866198	NM_145184	Usp15	171329	0.00542822	1.33345	down				MRAK045400
		CUST_12959_PI421866198	NM_001106215	Smoc2	292401	0.00857769	1.3333	up				MRuc009glr
		CUST_7652_PI421866198	NM_001108059	Elk1	314436	0.00940443	1.33329	down				MRAK014765
		CUST_2398_PI421866198	NM_001008811	Krt85	407762	0.00676971	1.33322	up				MRAK046066
		CUST_6797_PI421866198	NM_001108230	Centg2	316611	0.00347959	1.33278	up				MRAK089859
		CUST_5036_PI421866198	NM_145779	Pzp	252922	0.0231258	1.33267	down				MRAK033466
		CUST_5980_PI421866198	NM_001108392	Zic2	361096	0.00111808	1.33257	up				uc.107+
		CUST_14977_PI421866198	NM_001000584	Olr858_predicted	366457	0.00846782	1.33242	up				AY539949
		CUST_1387_PI421866198	NM_147215	Obp3	259247	0.0225793	1.33183	up				AJ271303
		CUST_9144_PI421866198	NM_001107233	RGD1308775	305476	0.000990431	1.33129	up				MRAK086994
		CUST_4946_PI421866198	NM_001110811	Serinc4	311358	0.00577807	1.33123	up				XR_008386
		CUST_15000_PI421866198	NM_001000571	Olr710_predicted	366113	0.0149126	1.331	up				uc.107-
		CUST_6324_PI421866198	NM_133574	Lnpep	171105	0.026773	1.33095	down				uc.29-
		CUST_2851_PI421866198	NM_053629	Fstl3	114031	0.00784381	1.33084	up				uc.313+
		CUST_9620_PI421866198	NM_012729	Prss2	25052	0.0108364	1.33044	up				MRAK015091
		CUST_806_PI421866198	NM_001109632	LOC691259	691259	0.0397973	1.33038	up				AM293774
		CUST_15045_PI421866198	NM_001000537	Olr1667_predicted	364979	0.046659	1.33028	down				uc.337-
		CUST_4777_PI421866198	NM_001130497	Pnpla5	300108	0.0458327	1.32969	up				uc.220+
		CUST_5667_PI421866198	NM_001008322	Shmt2	299857	0.000472001	1.32912	up				MRAK051651
		CUST_4081_PI421866198	NM_001134933	Crip	691657	0.0133324	1.3288	up
		CUST_12911_PI421866198	NM_181767	Gpr141	291179	0.0136931	1.32739	up
		CUST_12781_PI421866198	NM_001024886	Dcun1d3	309035	0.00497044	1.32717	down
		CUST_8368_PI421866198	NM_001106944	Gdpd2	302421	0.0265604	1.32593	up
		CUST_11280_PI421866198	NM_001126085	Lsm6	498934	0.00839389	1.32579	down
		CUST_2418_PI421866198	NM_001000091	Olr1627_predicted	290003	0.00823617	1.32575	up
		CUST_3405_PI421866198	NM_178021	Hspa5bp1	338474	0.0468698	1.32565	up
		CUST_1636_PI421866198	NM_001012186	Vps39	362199	0.00130408	1.32505	down
		CUST_2636_PI421866198	NM_053699	Cited4	114491	0.00193392	1.32501	up
		CUST_5965_PI421866198	NM_019246	Pcsk7	29606	0.0362342	1.32376	down
		CUST_14842_PI421866198	NM_001001032	Olr188_predicted	405918	0.00362672	1.3229	up
		CUST_12891_PI421866198	NM_030999	Crhr1	58959	0.00587849	1.32285	up
		CUST_13484_PI421866198	NM_001024784	Nfx1	313166	0.00134956	1.32273	up
		CUST_2722_PI421866198	NM_001109343	Cst13	502679	0.0270955	1.32259	down
		CUST_4906_PI421866198	NM_001108540	Rfesd	361871	0.00822495	1.32111	down
		CUST_8202_PI421866198	NM_001033672	Bcl2l1	24888	0.0385027	1.3211	up
		CUST_7293_PI421866198	NM_001014783	Pcdhb3	291656	0.023235	1.32063	down
		CUST_13449_PI421866198	NM_017034	Pim1	24649	0.0224694	1.3205	up
		CUST_11575_PI421866198	NM_020093	Park2	56816	0.0111912	1.3205	up
		CUST_13991_PI421866198	NM_001005563	Fbxl6	362941	0.00860197	1.32018	down
		CUST_13410_PI421866198	NM_001106194	Sult5a1	292077	0.0483925	1.319	up
		CUST_8796_PI421866198	NM_001013928	LOC297756	297756	0.000544363	1.31853	up
		CUST_6271_PI421866198	NM_001039393	Crisp4	654517	0.00838445	1.31819	up
		CUST_10669_PI421866198	NM_001106594	Mad2l1	297176	0.000773947	1.31818	down
		CUST_5067_PI421866198	NM_001127653	Nkx2-6	364418	0.0384903	1.31814	up
		CUST_3544_PI421866198	NM_001108729	Silv	362818	0.0328798	1.31756	down
		CUST_9896_PI421866198	NM_001126278	RGD1564894	309227	0.00853567	1.31694	up
		CUST_2599_PI421866198	NM_001000057	Olr901_predicted	288810	0.00790192	1.31681	down
		CUST_10401_PI421866198	NM_012620	Serpine1	24617	0.00287033	1.31632	up
		CUST_4830_PI421866198	NM_001134834	Fahd2a	296131	0.00317887	1.31582	up
		CUST_7479_PI421866198	NM_001107619	Tmprss3	309665	0.0145873	1.31539	down
		CUST_12898_PI421866198	NM_030992	Pld1	25096	0.00314665	1.31504	down
		CUST_13822_PI421866198	NM_024158	Dck	79127	0.0455774	1.31492	down
		CUST_14382_PI421866198	NM_001000698	Olr1060_predicted	404904	0.000505827	1.31409	down
		CUST_10730_PI421866198	NM_031705	Dpys	65135	0.00978204	1.3133	up
		CUST_3393_PI421866198	NM_001108793	Ccdc115	363213	0.00180687	1.31304	up
		CUST_5540_PI421866198	NM_001108404	Cdc14b	361195	0.00236667	1.31286	up
		CUST_13478_PI421866198	NM_001079895	Rbm9_predicted	362950	0.0263675	1.3121	up
		CUST_9378_PI421866198	NM_175586	Taar7b	294126	0.0342669	1.31203	down
		CUST_7561_PI421866198	NM_172065	Prpg2	257651	0.00511846	1.31187	up
		CUST_5719_PI421866198	NM_001107967	Tmem125	313545	0.0379351	1.31137	up
		CUST_2549_PI421866198	NM_153736	Prl3a1	266782	0.0370421	1.31092	down
		CUST_6901_PI421866198	NM_001002820	Ggt6	408206	0.0350195	1.31083	up
		CUST_148_PI421866198	NM_001047964	LOC500948	500948	0.0237999	1.30948	up
		CUST_14229_PI421866198	NM_001001119	Olr1734_predicted	406018	0.000227505	1.30942	up
		CUST_3930_PI421866198	NM_203333	Scgb2a2	361725	0.0371812	1.30931	up
		CUST_5862_PI421866198	NM_001134691	LOC100188932	100188932	0.0033179	1.30718	down
		CUST_12394_PI421866198	NM_001000948	Olr194	405293	0.00472514	1.30696	up
		CUST_10274_PI421866198	NM_012665	Syt2	24805	0.0426716	1.30692	down
		CUST_4874_PI421866198	NM_001108563	Sypl2	362018	0.0287981	1.30688	down
		CUST_3776_PI421866198	NM_139262	Ctsq	246147	0.0172411	1.30666	up
		CUST_10446_PI421866198	NM_001025670	LOC305166	305166	0.0251065	1.30651	down
		CUST_9665_PI421866198	NM_001107160	Asf1b	304648	0.00284775	1.3064	down
		CUST_1209_PI421866198	NM_001135814	Mgat4c	299756	0.0453656	1.30632	up
		CUST_1019_PI421866198	NM_001135894	Wdr25l	314443	0.00093923	1.30585	up
		CUST_4543_PI421866198	NM_022218	Cmklr1	60669	0.0385117	1.30453	up
		CUST_9135_PI421866198	NM_001164656	Fcgbpl1	292746	0.0080836	1.3042	down
		CUST_3412_PI421866198	NM_019630	Gip	25040	0.00798803	1.30407	down
		CUST_6743_PI421866198	NM_001134511	RGD1307595	295019	0.0197345	1.30382	up
		CUST_93_PI421866198	NM_001000483	Olr1344_predicted	301610	0.0173296	1.30361	down
		CUST_338_PI421866198	NM_001011973	Actl7a	298017	0.00168742	1.30305	up
		CUST_4117_PI421866198	NM_001130562	Samd12	362910	0.00726351	1.30198	down
		CUST_10208_PI421866198	NM_001014158	LOC361487	361487	0.00709854	1.30178	down
		CUST_14750_PI421866198	NM_001025008	Klhl38	314996	0.000908659	1.30116	up
		CUST_9160_PI421866198	NM_031982	Trpv1	83810	0.043808	1.30102	down
		CUST_14523_PI421866198	NM_001000614	Olr756_predicted	404803	0.00927997	1.30077	down
