# Supplementary material for: Co-expression network modeling identifies key long non-coding RNA and mRNA modules in altering molecular phenotype to develop stress-induced depression in rats
Source: Transl Psychiatry. 2019 Apr 3;9:125. doi: 10.1038/s41398-019-0448-z (PMC6447569; doi:10.1038/s41398-019-0448-z)
Supplement: Supplementary file 9 — Supplementary Table 8 [file 41398_2019_448_MOESM9_ESM.xlsx]

## Sheet: ST8
Supplementary Table 8: Resiliency associated mRNA and lncRNAs and their related gene ontology and pathways
		ProbeName	SeqID	GeneSymbol	EntrezGene	P-value	Fold Change	Regulation				lncRNA				Gene ontology	GO.ID	Term	Annotated	Significant	Expected	classicFisher				Category	Term	Gene Count	% in pathway	P-Value	Benjamini
		CUST_5237_PI421866198	NM_001142371	Pnpt1	360992	8.0206e-05	1.53355	up				U06752_P1				BP	GO:0060363	cranial suture morphogenesis	11	3	0.09	7.5e-05				KEGG_PATHWAY	Olfactory transduction	21	12.2	0.0035	0.21
		CUST_12522_PI421866198	NM_001037358	Lmo2	362176	0.000606621	1.35262	up				XR_007833_P1					GO:0042221	response to chemical	5247	61	41.19	0.00023				KEGG_PATHWAY	Caffeine metabolism	2	1.2	0.085	0.95
		CUST_5426_PI421866198	NM_001110763	Tmem163	360839	0.00067598	1.56868	up				uc.59+_P1					GO:0007186	G-protein coupled receptor signaling pat...	2443	35	19.18	0.00023
		CUST_8134_PI421866198	NM_001107492	B3gnt8	308440	0.000733838	1.75907	down				XR_006824_P1					GO:0050907	detection of chemical stimulus involved ...	1513	25	11.88	0.00028
		CUST_5967_PI421866198	NM_001108397	Sfrs14	361126	0.000891226	1.30969	down				uc.360+_P1					GO:0097094	craniofacial suture morphogenesis	17	3	0.13	0.0003
		CUST_4587_PI421866198	NM_001109044	Myeov2	681389	0.00125261	3.07114	down				AF167308_P1					GO:0009593	detection of chemical stimulus	1548	25	12.15	0.00039
		CUST_13926_PI421866198	NM_001009969	Spetex-2H	361008	0.00177164	1.61765	down				MRuc009moc_P1					GO:0050911	detection of chemical stimulus involved ...	1475	24	11.58	0.00047
		CUST_6738_PI421866198	NM_001108271	RGD1306625	360508	0.00235239	1.52405	up				MRAK036072_P1					GO:0050906	detection of stimulus involved in sensor...	1574	25	12.36	0.0005
		CUST_14795_PI421866198	NM_001001053	Olr545_predicted	405941	0.00260538	1.41455	up				uc.61-_P1					GO:0001676	long-chain fatty acid metabolic process	87	5	0.68	0.00061
		CUST_14205_PI421866198	NM_001001122	Olr1652_predicted	406035	0.00288234	1.61342	down				MRAK144469_P1					GO:0007606	sensory perception of chemical stimulus	1595	25	12.52	0.00061
		CUST_13403_PI421866198	NM_001013202	Clca2	362052	0.00305166	1.91864	up				XR_006644_P1					GO:0007608	sensory perception of smell	1512	24	11.87	0.00067
		CUST_6878_PI421866198	NM_001002835	Smoc1	314280	0.00332008	1.76781	down				XR_006291_P1					GO:0032792	negative regulation of CREB transcriptio...	6	2	0.05	0.0009
		CUST_3319_PI421866198	NM_053537	Slc22a7	89776	0.00388179	1.33435	up				AF050660_P1					GO:0019373	epoxygenase P450 pathway	25	3	0.2	0.00096
		CUST_2638_PI421866198	NM_001109360	Cyp4f40	503122	0.00410927	1.30424	up				X80524_P1					GO:0003008	system process	2947	38	23.14	0.00096
		CUST_2624_PI421866198	NM_001109367	RGD1563904	503442	0.00439811	1.37174	down				XR_006458_P1					GO:0019369	arachidonic acid metabolic process	56	4	0.44	0.00097
		CUST_9127_PI421866198	NM_001107241	Ahsa2	305577	0.00453991	1.35232	down				MRAK163405_P1					GO:0051606	detection of stimulus	1671	25	13.12	0.0012
		CUST_58_PI421866198	NM_001012467	Rnase10_predicted	305840	0.00555653	1.64697	down				XR_006197_P1					GO:0007600	sensory perception	1965	28	15.43	0.00123
		CUST_13851_PI421866198	NM_001000727	Olr1551_predicted	404981	0.00558467	1.45308	down				XR_008223_P1					GO:0050896	response to stimulus	9068	89	71.19	0.00131
		CUST_5503_PI421866198	NM_001108424	Rnf125	361296	0.00571818	1.31396	up				XR_006035_P1					GO:0003151	outflow tract morphogenesis	62	4	0.49	0.00142
		CUST_5154_PI421866198	NM_053289	Pap	24618	0.00591242	1.35411	up				NR_003722_P1					GO:0060087	relaxation of vascular smooth muscle	8	2	0.06	0.00166
		CUST_729_PI421866198	NM_001047848	F11	290757	0.00646059	1.4201	up				XR_005863_P1				MF	GO:0070330	aromatase activity	39	4	0.33	0.0003
		CUST_10345_PI421866198	NM_001113750	Tesl	316142	0.00708497	1.77706	down				uc.442+_P1					GO:0004872	receptor activity	2723	39	22.73	0.00034
		CUST_10489_PI421866198	NM_001025654	Rhox7	298353	0.00711946	1.93589	down				XR_008647_P1					GO:0060089	molecular transducer activity	2723	39	22.73	0.00034
		CUST_2477_PI421866198	NM_001012045	Kbtbd7	306073	0.00728715	2.04165	up				XR_005488_P1					GO:0038023	signaling receptor activity	2533	37	21.15	0.00035
		CUST_4960_PI421866198	NM_001127694	Lrfn1	365222	0.00730492	1.44987	up				XR_008831_P1					GO:0004871	signal transducer activity	2775	39	23.17	0.0005
		CUST_1837_PI421866198	NM_147165	Gpx6	259233	0.00741105	1.42577	down				MRAK017454_P1					GO:0004930	G-protein coupled receptor activity	1931	30	16.12	0.00053
		CUST_2288_PI421866198	NM_001008864	Tessp5	408244	0.00754225	1.95911	down				MRAK016175_P1					GO:0005549	odorant binding	368	10	3.07	0.00105
		CUST_11733_PI421866198	NM_198731	Chdh	290551	0.00776926	1.32711	up				MRAK011318_P1					GO:0016712	oxidoreductase activity, acting on paire...	54	4	0.45	0.00106
		CUST_1582_PI421866198	NM_001008948	V1ra8	494294	0.00781378	2.01414	up				MRAK084646_P1					GO:0004984	olfactory receptor activity	1475	24	12.31	0.00113
		CUST_13237_PI421866198	NM_017095	Cebpe	25410	0.00834285	1.46054	up				uc.403+_P1					GO:0004888	transmembrane signaling receptor activit...	2436	34	20.34	0.00146
		CUST_10072_PI421866198	NM_001106638	Slc26a7	297910	0.00899405	1.73344	up				XR_008897_P1					GO:0099600	transmembrane receptor activity	2478	34	20.69	0.00195
		CUST_10444_PI421866198	NM_001025671	MGC114410	305251	0.00911961	1.66342	up				MRuc007ary_P1					GO:0008392	arachidonic acid epoxygenase activity	34	3	0.28	0.00282
		CUST_5090_PI421866198	NM_001085405	Klrb1f	689817	0.009181	1.5651	down				XR_006306_P1					GO:0008391	arachidonic acid monooxygenase activity	36	3	0.3	0.00332
		CUST_5726_PI421866198	NM_001107963	Zswim5	313524	0.00928974	1.51502	down				XR_009122_P1					GO:0015129	lactate transmembrane transporter activi...	11	2	0.09	0.00362
		CUST_12480_PI421866198	NM_001000909	Olr1602_predicted	405219	0.0092899	1.49193	up				MRAK008679_P1					GO:0004497	monooxygenase activity	135	5	1.13	0.0055
		CUST_10205_PI421866198	NM_012695	Smp2a	24902	0.0102398	1.42117	down				uc.206-_P1					GO:0004252	serine-type endopeptidase activity	197	6	1.64	0.00622
		CUST_7281_PI421866198	NM_001108146	Zc3h12c	315658	0.0109925	1.40095	down				uc.82-_P1					GO:0003705	transcription factor activity, RNA polym...	94	4	0.78	0.00794
		CUST_13031_PI421866198	NM_001000851	Olr807_predicted	405141	0.0112712	1.42287	down				BC158609_P1					GO:0001587	Gq/11-coupled serotonin receptor activit...	1	1	0.01	0.00835
		CUST_4017_PI421866198	NM_053421	Arid4b	84481	0.0117995	1.38093	up				XR_009613_P1					GO:0001855	complement component C4b binding	1	1	0.01	0.00835
		CUST_2196_PI421866198	NM_001108944	Rab33b	365793	0.0122097	1.83866	down				AF217582_P1					GO:0004607	phosphatidylcholine-sterol O-acyltransfe...	1	1	0.01	0.00835
		CUST_10696_PI421866198	NM_031713	Pirb	65146	0.0123805	1.43989	down				XR_007888_P1				CC	GO:0005886	plasma membrane	5156	59	42.84	0.0029
		CUST_14437_PI421866198	NM_001000675	Olr527_predicted	404878	0.0126929	2.05223	down				XR_006390_P1					GO:0031224	intrinsic component of membrane	6590	71	54.75	0.0042
		CUST_11301_PI421866198	NM_001005900	Hcst	474146	0.0129331	1.47663	down				XR_008508_P1					GO:0044425	membrane part	7646	80	63.53	0.0044
		CUST_4225_PI421866198	NM_134375	Nlrp6	171390	0.0132862	1.58191	down				X95083_P1					GO:0071944	cell periphery	5281	59	43.88	0.0051
		CUST_2539_PI421866198	NM_173310	GalNAc4S6ST	286974	0.0136816	1.46204	down				MRAK079392_P1					GO:0016021	integral component of membrane	6503	69	54.03	0.0076
		CUST_6013_PI421866198	NM_001108384	Entpd4	361063	0.0137127	1.40474	up				MRuc008fxu_P1					GO:0098839	postsynaptic density membrane	1	1	0.01	0.0083
		CUST_9200_PI421866198	NM_031970	Hspb1	24471	0.0140359	1.5238	down				XR_007045_P1					GO:0045025	mitochondrial degradosome	2	1	0.02	0.0165
		CUST_10747_PI421866198	NM_001106573	Crygn	296730	0.0140385	1.93799	down				XR_006546_P1					GO:0048787	presynaptic active zone membrane	2	1	0.02	0.0165
		CUST_3948_PI421866198	NM_053453	Rgs2	84583	0.0147842	1.34531	up				S59892_P1					GO:0097512	cardiac myofibril	2	1	0.02	0.0165
		CUST_9282_PI421866198	NM_001106783	Myf5	299766	0.0147908	1.44741	down				MRAK136694_P1					GO:0009331	glycerol-3-phosphate dehydrogenase compl...	3	1	0.02	0.0247
		CUST_10073_PI421866198	NM_001106637	Gem	297902	0.0148792	1.47839	down				XR_006792_P1					GO:0036488	CHOP-C/EBP complex	3	1	0.02	0.0247
		CUST_12347_PI421866198	NM_024383	Hes5	79225	0.015025	1.4129	up				MRAK161861_P1					GO:0097524	sperm plasma membrane	3	1	0.02	0.0247
		CUST_13111_PI421866198	NM_001105767	Kremen2	287102	0.0150315	1.71454	down				XR_007033_P1					GO:0030173	integral component of Golgi membrane	36	2	0.3	0.0359
		CUST_3753_PI421866198	NM_001109189	Lingo4	499668	0.015275	1.44305	down				XR_005668_P1					GO:0098590	plasma membrane region	900	13	7.48	0.0372
		CUST_10209_PI421866198	NM_012693	Cyp2a2	24895	0.0156115	1.53746	down				BC100254_P1					GO:0031228	intrinsic component of Golgi membrane	38	2	0.32	0.0397
		CUST_5326_PI421866198	NM_001108491	Me3	361602	0.0157651	1.6769	down				XR_006870_P1					GO:0005726	perichromatin fibrils	5	1	0.04	0.0409
		CUST_2306_PI421866198	NM_001008850	H2-M11	294213	0.0160146	3.43229	up				XR_006561_P1					GO:0031672	A band	40	2	0.33	0.0435
		CUST_10221_PI421866198	NM_012688	Cckar	24889	0.016174	2.01569	down				XR_009445_P1					GO:0030285	integral component of synaptic vesicle m...	7	1	0.06	0.0567
		CUST_8266_PI421866198	NM_001115031	RGD1563046	500485	0.0163504	1.31347	up				AY325180_P1					GO:0097060	synaptic membrane	256	5	2.13	0.0627
		CUST_535_PI421866198	NM_001024338	LOC500348	500348	0.0167207	1.36881	down				MRAK011616_P1					GO:0005796	Golgi lumen	8	1	0.07	0.0646
		CUST_144_PI421866198	NM_001000467	Olr1311	300613	0.0168116	1.54611	up				MRAK015988_P1
		CUST_13813_PI421866198	NM_001000745	Olr89_predicted	405012	0.0168305	1.445	down				XR_006899_P1
		CUST_1036_PI421866198	NM_130433	Acaa2	170465	0.0180805	1.3069	down				MRuc008sut_P1
		CUST_462_PI421866198	NM_001009603	Acy3	293653	0.0186676	1.38356	up				MRAK040011_P1
		CUST_8523_PI421866198	NM_001037981	MGC125004	498075	0.0187016	1.3788	up				XR_008061_P1
		CUST_10650_PI421866198	NM_013093	Nkx2-1	25628	0.0190045	1.33223	down				XR_008934_P1
		CUST_2540_PI421866198	NM_001000066	Olr1058_predicted	288832	0.019173	1.70131	up				MRAK021064_P1
		CUST_8366_PI421866198	NM_001106946	Mageb5	302442	0.019452	1.70457	down				AY321349_P1
		CUST_8439_PI421866198	NM_175763	Igsf1	302822	0.0195137	1.7325	up				AF217591_P1
		CUST_11770_PI421866198	NM_001105910	Grid2ip	288484	0.0197924	1.55426	up				MRAK078313_P1
		CUST_4687_PI421866198	NM_053349	Sox11	84046	0.0198223	1.33327	up				uc.446+_P1
		CUST_4071_PI421866198	NM_001108699	Pusl1	362681	0.0201057	1.50549	down				BC099101_P1
		CUST_13877_PI421866198	NM_001000719	Olr1488_predicted	404971	0.0204065	1.42803	up				AY301282_P1
		CUST_4609_PI421866198	NM_001035252	Myl2	363925	0.0208728	1.71808	down				MRAK006126_P1
		CUST_10588_PI421866198	NM_001107015	Tm4sf5	303256	0.0209177	1.54504	up				XR_005786_P1
		CUST_11117_PI421866198	NM_012511	Atp7b	24218	0.021196	2.02315	down				XR_006722_P1
		CUST_188_PI421866198	NM_022924	F2	29251	0.0213304	1.37708	up				uc.325-_P1
		CUST_13046_PI421866198	NM_001105797	Slc16a11	287450	0.0218023	1.41361	down				XR_009545_P1
		CUST_10211_PI421866198	NM_012692	Cyp2a1	24894	0.0220602	1.37636	up				XR_006557_P1
		CUST_2976_PI421866198	NM_001108846	Gscl	363831	0.0227366	1.34903	down				XR_008085_P1
		CUST_6115_PI421866198	NM_001108344	Ube2t	360847	0.0237608	1.41739	up				MRAK015638_P1
		CUST_3793_PI421866198	NM_139259	Nradd	246143	0.0238248	1.30978	down				XR_007513_P1
		CUST_2054_PI421866198	NM_001109415	LOC680489	680489	0.0240129	1.32458	up				MRAK007181_P1
		CUST_690_PI421866198	NM_001135915	LOC688553	688553	0.0242198	1.31078	up				XR_005949_P1
		CUST_930_PI421866198	NM_001009541	Ier2	494344	0.0242975	1.41187	down				XR_008328_P1
		CUST_2005_PI421866198	NM_053764	Rgs14	114705	0.0247237	1.42119	down				XR_005872_P1
		CUST_5180_PI421866198	NM_001166344	Btn3a2	294268	0.0249154	1.42695	up				XR_006217_P1
		CUST_8536_PI421866198	NM_145095	Kcnh8	246325	0.0251804	1.42872	down				XR_005543_P1
		CUST_7627_PI421866198	NM_172011	Ppp1r14d	259226	0.0251912	1.57906	up				XR_005865_P1
		CUST_764_PI421866198	NM_001000335	Olr609_predicted	295835	0.0256435	1.3825	up				MRAK089318_P1
		CUST_8827_PI421866198	NM_001013904	LOC293989	293989	0.0262035	1.36742	down				XR_007909_P1
		CUST_2272_PI421866198	NM_001008875	Spink5l2	408231	0.026443	1.45299	up				XR_008851_P1
		CUST_6290_PI421866198	NM_001107868	Zfml	312491	0.0265397	1.46497	down				MRAK142109_P1
		CUST_9832_PI421866198	NM_170666	Rims4	266976	0.0266686	1.59818	down				XR_005538_P1
		CUST_14408_PI421866198	NM_001000684	Olr481_predicted	404889	0.0268982	1.44236	down				XR_007235_P1
		CUST_10414_PI421866198	NM_001037649	RGD1306676	311020	0.0272592	1.54218	up				XR_008111_P1
		CUST_6140_PI421866198	NM_001108321	Rtp4	360733	0.0275643	1.30093	up				MRAK081523_P1
		CUST_14543_PI421866198	NM_001017495	LOC498330	498330	0.0276353	1.38895	down				MRAK164494_P1
		CUST_5955_PI421866198	NM_172334	Fibp	282837	0.0280355	1.34126	down				MRAK050663_P1
		CUST_14846_PI421866198	NM_031115	Sctr	81779	0.0282626	1.45723	up				MRAK041183_P1
		CUST_7657_PI421866198	NM_001108054	Serpina1f	314406	0.0283156	1.38322	down				MRAK045351_P1
		CUST_11263_PI421866198	NM_017363	Prl3d1	53950	0.0284827	1.51373	up				MRAK087513_P1
		CUST_14824_PI421866198	NM_078621	Ccbp2	140473	0.0286557	1.34694	down				L07396_P1
		CUST_12787_PI421866198	NM_001024884	RGD1309362	307415	0.028783	2.45755	down				MRAK080097_P1
		CUST_10953_PI421866198	NM_001014058	Usp18	312688	0.0294811	1.54208	down				XR_006542_P1
		CUST_14718_PI421866198	NM_001001081	Olr1195_predicted	405971	0.0297341	1.44421	down				BC088259_P1
		CUST_4546_PI421866198	NM_022215	Gpd1	60666	0.0299432	1.33027	up				DQ099683_P1
		CUST_211_PI421866198	NM_001000439	Olr1217_predicted	300540	0.0302352	1.34509	up				MRAK049123_P1
		CUST_6526_PI421866198	NM_019188	Msmb	29311	0.0303051	1.54851	down				MRAK042450_P1
		CUST_14985_PI421866198	NM_001109896	Fgfr2	25022	0.0304629	1.32851	up				MRAK086440_P1
		CUST_15019_PI421866198	NM_001000561	Olr482_predicted	366099	0.030956	2.40915	down				MRAK013655_P1
		CUST_11300_PI421866198	NM_017351	Itih3	50693	0.0310983	1.50263	up				XR_006209_P1
		CUST_1905_PI421866198	NM_022617	Mpeg1	64552	0.0312943	1.69958	down				MRAK013532_P1
		CUST_13731_PI421866198	NM_181634	Prg-2	314614	0.0315527	1.4181	up				AJ286152_P1
		CUST_1801_PI421866198	NM_001000168	Olr155_predicted	293302	0.0316223	1.52932	down				MRuc008sac_P1
		CUST_2878_PI421866198	NM_001003956	Prssl1	408241	0.0316406	1.44522	down				MRAK046931_P1
		CUST_3915_PI421866198	NM_053468	Rag1	84600	0.0318049	1.63669	down				X78897_P1
		CUST_1838_PI421866198	NM_001135714	Trim65	303684	0.0321107	1.34048	down				BC168907_P1
		CUST_1302_PI421866198	NM_053883	Dusp6	116663	0.0330156	1.50775	down				MRAK012222_P1
		CUST_13149_PI421866198	NM_001105744	Eif2ak4	114859	0.0334153	2.1991	up				XR_006224_P1
		CUST_9518_PI421866198	NM_012765	Htr2c	25187	0.0341037	2.89203	up				MRAK033385_P1
		CUST_13497_PI421866198	NM_017024	Lcat	24530	0.0341315	1.56228	up				AJ286215_P1
		CUST_7575_PI421866198	NM_172043	Masp2	64459	0.0343364	1.50425	up				MRAK090250_P1
		CUST_1784_PI421866198	NM_001109485	Tmem90a	685882	0.0349326	1.4776	up				MRuc008yif_P1
		CUST_14335_PI421866198	NM_001106040	RGD1308396	290235	0.0350268	1.31409	down				MRAK141860_P1
		CUST_9307_PI421866198	NM_001001801	Akap7	361458	0.0350347	1.51446	down				MRAK034684_P1
		CUST_14211_PI421866198	NM_001044266	Trim24	500084	0.0353807	1.54674	up				MRAK090266_P1
		CUST_14746_PI421866198	NM_001001071	Olr862_predicted	405961	0.0359825	1.30752	down				MRAK003003_P1
		CUST_8268_PI421866198	NM_001115030	Gltpd2	497943	0.0367236	1.53136	down				MRAK036896_P1
		CUST_14157_PI421866198	NM_001044280	Slc25a18	681896	0.037034	1.33136	up				uc.323-_P1
		CUST_1229_PI421866198	NM_001109568	Slc16a5	690212	0.0370589	1.46538	up				MRAK087373_P1
		CUST_14329_PI421866198	NM_001106043	Dleu7	290308	0.0371538	1.35243	up				MRAK163230_P1
		CUST_13328_PI421866198	NM_001013226	Tesp1	363215	0.037209	1.41488	up				MRAK083432_P1
		CUST_11635_PI421866198	NM_198773	Ppm1e	360593	0.037411	1.41299	down				MRuc009uef_P1
		CUST_14518_PI421866198	NM_001000619	Olr727_predicted	404811	0.0377368	1.44917	down				XR_006094_P1
		CUST_8122_PI421866198	NM_001034105	Tnnc1	290561	0.0377542	1.32099	up				Z93365_P1
		CUST_14987_PI421866198	NM_001109894	Fgfr2	25022	0.0385158	1.3125	up				MRAK051408_P1
		CUST_9882_PI421866198	NM_031828	Kcnma1	83731	0.0387006	1.49523	down				uc.108+_P1
		CUST_10952_PI421866198	NM_001137647	Sh3bgrl2	501026	0.0389499	1.50063	down				AM293826_P1
		CUST_8250_PI421866198	NM_001076793	Lilrc1	691533	0.0395958	1.91344	down				AJ877236_P1
		CUST_7989_PI421866198	NM_001015016	Cd72	313498	0.0405333	1.34475	down				MRuc007hls_P1
		CUST_799_PI421866198	NM_001000320	Olr539_predicted	295790	0.040538	2.24258	up				MRAK045158_P1
		CUST_12393_PI421866198	NM_001000949	Olr179_predicted	405294	0.0408024	1.347	up				MRuc008buc_P1
		CUST_8476_PI421866198	NM_012982	Msx2	25483	0.04081	1.30887	down				MRAK079329_P1
		CUST_7761_PI421866198	NM_133292	Sval1	680174	0.0409073	1.44815	down				MRAK007900_P1
		CUST_6064_PI421866198	NM_019216	Gdf15	29455	0.0412946	1.39248	up				MRAK153573_P1
		CUST_1111_PI421866198	NM_001135859	Txlnb	308622	0.042205	1.44289	up				MRAK141174_P1
		CUST_7162_PI421866198	NM_033350	Plcb3	29322	0.0425993	1.92744	down				X95088_P1
		CUST_7777_PI421866198	NM_057199	Ncr1	117547	0.0426122	1.41279	up				AJ627626_P1
		CUST_3863_PI421866198	NM_001109154	Apob48r	499264	0.0431628	1.32165	up				X95089_P1
		CUST_1290_PI421866198	NM_001012206	Phlda3	363989	0.0437007	1.43053	up				XR_006881_P1
		CUST_13886_PI421866198	NM_001000713	Olr1523	404962	0.0438035	1.59747	down				MRAK140432_P1
		CUST_14442_PI421866198	NM_001000670	Olr551_predicted	404872	0.0443965	1.53487	down				MRAK050125_P1
		CUST_13896_PI421866198	NM_024125	Cebpb	24253	0.0445321	1.30308	up				uc.180-_P1
		CUST_1897_PI421866198	NM_053791	Prl2a1	116474	0.0452036	1.80571	down				AY169303_P1
		CUST_5152_PI421866198	NM_139037	Tex101	207113	0.0452661	2.21334	up				uc.84+_P1
		CUST_14352_PI421866198	NM_130816	Fgf11	170632	0.0453447	1.38559	up				XR_008917_P1
		CUST_9067_PI421866198	NM_001107270	Neil2	305957	0.0455035	1.57774	up				D26500_P1
		CUST_8213_PI421866198	NM_213628	St8sia5	364901	0.0456259	1.3514	down				AF390079_P1
		CUST_13846_PI421866198	NM_024143	Slc27a5	79111	0.0456596	1.41484	up				uc.469-_P1
		CUST_13159_PI421866198	NM_001105738	Gpx5	113919	0.0461434	1.75315	down				MRuc008ihj_P1
		CUST_8996_PI421866198	NM_175601	Taar8b	319106	0.0465418	1.51083	down				MRAK050007_P1
		CUST_8557_PI421866198	NM_012940	Cyp1b1	25426	0.0468092	2.37135	down				uc.294-_P1
		CUST_14405_PI421866198	NM_001000687	Olr456_predicted	404892	0.0471665	1.30588	up				MRAK030341_P1
		CUST_14962_PI421866198	NM_001000595	Olr1230_predicted	367060	0.0472963	1.43844	down
		CUST_828_PI421866198	NM_001109627	LOC691153	691153	0.0477327	1.32125	down
		CUST_5422_PI421866198	NM_001134700	Fam19a4	689043	0.0478244	1.79041	up
		CUST_6020_PI421866198	NM_001134625	RGD1560146	500505	0.0484461	1.32175	up
		CUST_2427_PI421866198	NM_001008802	Kb1	300250	0.048845	1.30932	up
		CUST_3326_PI421866198	NM_053530	Twist1	85489	0.0489663	1.39578	down
		CUST_7378_PI421866198	NM_001033893	RGD1308356	303112	0.0492539	1.32994	up
		CUST_9202_PI421866198	NM_176080	Naglt1	337920	0.0493956	2.06174	up
		CUST_6089_PI421866198	NM_001134601	RGD1565533	498004	0.0494907	1.42929	down
