# Supplementary material for: Co-expression network modeling identifies key long non-coding RNA and mRNA modules in altering molecular phenotype to develop stress-induced depression in rats
Source: Transl Psychiatry. 2019 Apr 3;9:125. doi: 10.1038/s41398-019-0448-z (PMC6447569; doi:10.1038/s41398-019-0448-z)
Supplement: Supplementary file 10 — Supplementary Table 9 [file 41398_2019_448_MOESM10_ESM.xlsx]

## Sheet: ST9
Supplementary Table 9: Canonical correlation analysis showing the relationships between multivariate sets of variables
		Canonical Variates	Canonical Correlation Coefficients	F-statistic	df1	df2	p-value
		Variate-1	0.9917	0.0013	25	16.361	0.0085
		Variate-2	0.8363	0.0808	1	15.913	0.3186
		Variate-3	0.7497	0.2686	9	14.753	0.3773
		Variate-4	0.6082	0.6134	4	14	0.4551
		Variate-5	0.1626	0.9736	1	8	0.6535
